# Supplementary material for: Ethyl 1-sec-butyl-2-(2-hydroxy­phen­yl)-1H-benzimidazole-5-carboxyl­ate 0.25-hydrate
Source: Acta Crystallogr Sect E Struct Rep Online. 2010 May 8;66(Pt 6):o1285–6. doi: 10.1107/S1600536810015448 (PMC2979540; doi:10.1107/S1600536810015448)
Supplement: Supplementary file 2 [file e-66-o1285-Isup2.hkl]

#
# h,k,l, Fc-squared, Fo-squared, sigma(Fo-squared) and status flag
#
data_I
_shelx_title ' na30_0m in P2(1)/c (100K)'
_shelx_refln_list_code          4
_shelx_F_calc_maximum      152.90
_exptl_crystal_F_000       730.00
_reflns_d_resolution_high  0.7330
 
loop_
 _symmetry_equiv_pos_as_xyz
 'x, y, z'
 '-x, y+1/2, -z+1/2'
 '-x, -y, -z'
 'x, -y-1/2, z-1/2'
 
_cell_length_a     7.0484
_cell_length_b    27.2618
_cell_length_c     9.4673
_cell_angle_alpha  90.000
_cell_angle_beta   97.495
_cell_angle_gamma  90.000
 
_shelx_F_squared_multiplier     1.000
 
loop_
 _refln_index_h
 _refln_index_k
 _refln_index_l
 _refln_F_squared_calc
 _refln_F_squared_meas
 _refln_F_squared_sigma
 _refln_observed_status
   1   0   0     1930.84     1822.10     59.54 o
   2   0   0       73.73       87.78      5.88 o
   3   0   0      633.25      879.80     20.84 o
   4   0   0     3821.39     4645.55    109.57 o
   5   0   0       22.32       31.39      4.27 o
   6   0   0        6.91        3.51      5.69 o
   7   0   0        0.54       -6.26      7.93 o
   8   0   0      232.76      307.02     22.36 o
   9   0   0       21.66       10.89     14.27 o
   1   1   0     1352.00     1556.87     33.74 o
   2   1   0     3123.13     3775.59     80.14 o
   3   1   0      263.44      318.74      6.96 o
   4   1   0      160.37      192.07      6.38 o
   5   1   0      752.22      903.01     16.59 o
   6   1   0     1904.62     2267.96     44.24 o
   7   1   0       22.25       16.76      6.32 o
   8   1   0      134.18      165.36     12.16 o
   9   1   0       58.64       48.37     11.45 o
   1   2   0     4686.77     5926.61    137.07 o
   2   2   0      613.21      810.14     21.17 o
   3   2   0       36.48       32.60      2.45 o
   4   2   0      262.25      339.77      9.73 o
   5   2   0       25.11       33.24      3.44 o
   6   2   0        1.35       -4.91      4.00 o
   7   2   0       65.21       82.99      8.34 o
   8   2   0       78.67       97.41     10.26 o
   9   2   0      222.23      259.97     20.34 o
   1   3   0      451.68      446.28     18.51 o
   2   3   0      387.41      538.34     19.30 o
   3   3   0      264.84      333.41      7.41 o
   4   3   0      426.22      583.47     13.68 o
   5   3   0     1309.53     1484.29     24.71 o
   6   3   0      815.99      957.52     20.48 o
   7   3   0       41.85       53.15      7.38 o
   8   3   0      321.10      367.52     16.82 o
   9   3   0      159.73      173.45     16.99 o
   0   4   0      884.17      729.49     35.08 o
   1   4   0     2349.40     2168.04     42.00 o
   2   4   0      234.14      319.93     10.73 o
   3   4   0       51.65       68.44      3.76 o
   4   4   0      221.98      255.34     13.74 o
   5   4   0       39.64       45.01      3.58 o
   6   4   0      459.09      484.59     13.08 o
   7   4   0     1327.98     1564.21     38.46 o
   8   4   0      126.68      157.15     13.36 o
   9   4   0        3.99       22.90     14.62 o
   1   5   0    23379.16    23711.58    447.44 o
   2   5   0     3134.76     2902.09     79.93 o
   3   5   0      521.71      706.05     16.36 o
   4   5   0       51.41       71.16      4.30 o
   5   5   0       15.85       17.12      3.65 o
   6   5   0      179.49      206.84      9.12 o
   7   5   0      444.77      480.57     17.09 o
   8   5   0       33.27       39.93      9.29 o
   9   5   0        1.28       -6.12     13.08 o
   0   6   0      310.14      242.82     11.75 o
   1   6   0    10695.00    10353.59    194.01 o
   2   6   0     7027.12     7191.89    194.12 o
   3   6   0      565.47      634.56     18.66 o
   4   6   0        6.07        1.48      1.73 o
   5   6   0      202.19      210.03      7.27 o
   6   6   0      168.50      191.44      9.89 o
   7   6   0       42.71       47.51      7.21 o
   8   6   0       21.54       12.95     14.26 o
   9   6   0        7.84        7.29     14.04 o
   1   7   0       13.90        4.29      1.78 o
   2   7   0     9051.09     8975.77    186.55 o
   3   7   0     1012.00     1157.65     25.42 o
   4   7   0      119.29      131.44      6.05 o
   5   7   0       83.87       82.24      5.30 o
   6   7   0      124.16      145.56      7.93 o
   7   7   0        4.14        0.33      5.42 o
   8   7   0       74.78       72.53      9.35 o
   9   7   0        0.85       -7.00     13.25 o
   0   8   0        3.52        2.60      7.48 o
   1   8   0     2208.89     2080.14     44.44 o
   2   8   0      259.85      250.38     10.03 o
   3   8   0      356.28      480.28     11.18 o
   4   8   0       32.92       22.74      3.09 o
   5   8   0       18.51       24.92      3.57 o
   6   8   0      210.47      210.05     10.10 o
   7   8   0       43.76       27.92      7.33 o
   8   8   0        1.75        4.82      6.65 o
   9   8   0      213.93      251.54     28.71 o
   1   9   0      377.77      126.55     11.65 o
   2   9   0      548.33      433.74      9.47 o
   3   9   0       50.48       72.56      4.88 o
   4   9   0        2.27        1.63      2.46 o
   5   9   0       86.93       93.00      5.72 o
   6   9   0      438.46      464.03     16.32 o
   7   9   0       48.16       50.57      7.32 o
   8   9   0        1.43       -1.78      6.44 o
   9   9   0        6.48       -0.50     13.78 o
   2  10   0       69.11       74.55      3.51 o
   3  10   0      521.39      508.19     11.83 o
   4  10   0      254.32      283.73      9.00 o
   5  10   0        7.86        1.78      3.67 o
   6  10   0      551.67      488.41     16.80 o
   7  10   0       39.84       41.93      7.10 o
   8  10   0       15.72       20.78      7.44 o
   9  10   0       26.67       30.43     15.85 o
   1  11   0     1300.32     1370.32     25.71 o
   2  11   0     4439.07     4949.00     81.77 o
   3  11   0     3220.33     3047.02     51.73 o
   4  11   0      971.21      923.76     20.06 o
   5  11   0     1199.72     1187.14     25.28 o
   6  11   0       99.90      105.79      8.22 o
   7  11   0        4.20        4.52      5.93 o
   8  11   0        1.15        1.59      6.99 o
   9  11   0       29.82       35.08     16.32 o
   0  12   0      386.32      344.66     23.05 o
   1  12   0      127.09      123.80      4.65 o
   2  12   0     1036.33     1129.08     20.71 o
   3  12   0     3580.01     3595.48     60.58 o
   4  12   0       56.32       57.16      4.74 o
   5  12   0        1.16       -6.13      3.42 o
   6  12   0        7.94        7.46      5.53 o
   7  12   0      244.50      271.45     15.66 o
   8  12   0       12.39       29.11      9.69 o
   9  12   0        0.00       14.00     15.40 o
   1  13   0     2015.75     2145.52     36.54 o
   2  13   0       20.12       21.77      2.91 o
   3  13   0     1898.67     1782.18     31.68 o
   4  13   0       72.57       89.95      6.39 o
   5  13   0       36.41       46.16      5.15 o
   6  13   0        8.84       14.24      5.80 o
   7  13   0        9.25       26.78      7.53 o
   8  13   0      178.28      176.57     21.07 o
   0  14   0      446.91      352.93     13.79 o
   1  14   0       71.91       63.34      3.91 o
   2  14   0       14.11       13.72      3.35 o
   3  14   0        3.79       -0.24      2.24 o
   4  14   0      875.37      856.52     21.08 o
   5  14   0      104.64      109.83      6.78 o
   6  14   0       74.58       74.52      7.71 o
   7  14   0       60.85       58.59      8.51 o
   8  14   0        7.19       12.78      9.32 o
   1  15   0       57.54       78.97      4.34 o
   2  15   0        1.82        0.84      3.30 o
   3  15   0      183.78      202.86      7.76 o
   4  15   0       13.59       16.06      3.67 o
   5  15   0      719.73      674.32     18.42 o
   6  15   0       42.69       28.78      6.55 o
   7  15   0        5.80        0.42      6.34 o
   8  15   0       29.39       30.95     13.30 o
   0  16   0      150.67      147.06      8.78 o
   1  16   0       99.28      120.51      6.76 o
   2  16   0       51.91       55.65      3.97 o
   3  16   0     1370.28      488.08     31.92 o
   4  16   0      336.64      358.43     11.49 o
   5  16   0      288.64      255.01     11.01 o
   6  16   0        0.65        0.97      5.76 o
   7  16   0        0.55        9.11      6.81 o
   8  16   0      103.43      109.89     13.50 o
   1  17   0       14.35       22.06      3.43 o
   2  17   0      320.73      352.29     11.68 o
   3  17   0       24.24       15.93      5.80 o
   4  17   0     4201.49     4230.43     77.86 o
   5  17   0        8.93        6.65      5.48 o
   6  17   0       59.75       60.69      8.10 o
   7  17   0        9.99       10.17      8.18 o
   8  17   0       42.24       53.84     11.39 o
   0  18   0      888.36      894.75     28.05 o
   1  18   0      582.73      567.56     16.35 o
   2  18   0       12.32        6.24      2.36 o
   3  18   0       68.01       81.37      7.09 o
   4  18   0     1109.05     1243.43     28.54 o
   5  18   0        1.66        4.61      5.65 o
   6  18   0       87.91       78.96     14.77 o
   7  18   0       12.63        6.63     13.09 o
   8  18   0       90.97       96.23     43.51 o
   1  19   0      520.86      513.52     15.44 o
   3  19   0       85.24       75.19      6.56 o
   4  19   0       75.52       56.35      6.37 o
   5  19   0      564.77      562.71     18.40 o
   6  19   0        6.04       -1.28      6.14 o
   7  19   0       18.64       20.62      9.47 o
   8  19   0       50.79       56.76     21.86 o
   0  20   0      781.07      827.38     43.97 o
   2  20   0       59.78       63.49      7.15 o
   3  20   0      193.40      171.85      9.16 o
   4  20   0        6.26        0.48      6.07 o
   5  20   0      430.90      458.29     17.54 o
   6  20   0        0.72       -7.83      8.00 o
   7  20   0       58.46       52.60     12.73 o
   8  20   0       15.97       19.50     11.65 o
   2  21   0       66.80       76.82      6.91 o
   3  21   0      240.46      250.16     10.82 o
   4  21   0       59.87       66.62      6.61 o
   5  21   0       64.32       76.64      8.71 o
   6  21   0      155.65      140.20     14.42 o
   7  21   0        1.78        0.34      8.59 o
   0  22   0       43.73       38.82     13.50 o
   1  22   0        0.73        5.92      5.93 o
   2  22   0       10.05        3.24      4.98 o
   3  22   0     1054.58     1036.12     24.77 o
   4  22   0       72.82       82.68      7.86 o
   5  22   0      769.82      758.40     29.04 o
   6  22   0        3.92       -4.91     12.13 o
   7  22   0        0.30       -3.56      8.62 o
   1  23   0       97.06      107.37      8.20 o
   2  23   0       43.70       55.60      8.45 o
   3  23   0       50.30       44.25      6.18 o
   4  23   0       32.69       30.95      7.24 o
   5  23   0      192.29      194.05     12.37 o
   6  23   0      124.11      115.45     13.04 o
   7  23   0       38.82       52.76     11.34 o
   0  24   0       60.84       61.02      8.66 o
   1  24   0        8.05       16.29      6.17 o
   2  24   0      177.91      184.73     12.84 o
   3  24   0       65.31       51.15      7.05 o
   4  24   0        1.62       -0.38      8.46 o
   5  24   0       27.39       35.78     11.42 o
   6  24   0      128.65      111.36     17.92 o
   7  24   0        0.11        8.02     11.75 o
   1  25   0        5.00        2.52      5.82 o
   2  25   0      167.21      183.55      9.31 o
   3  25   0        4.63       -5.85      6.31 o
   4  25   0       23.44        8.21     10.07 o
   5  25   0       36.32       29.99     10.14 o
   6  25   0      281.52      277.24     33.43 o
   7  25   0      243.57      274.14     36.39 o
   0  26   0      140.13      173.05     11.60 o
   1  26   0       16.39       25.94      6.31 o
   2  26   0      390.43      420.63     15.55 o
   3  26   0       14.30       11.48      7.14 o
   4  26   0        6.33       23.33      9.18 o
   5  26   0        4.60       10.55      9.16 o
   6  26   0       10.69       16.12      9.36 o
   1  27   0        9.32        8.75      6.07 o
   2  27   0      262.81      237.42     13.70 o
   3  27   0        0.18       11.09      9.01 o
   4  27   0       18.75       23.03     12.51 o
   5  27   0        2.90        5.09      9.41 o
   6  27   0       16.98       14.09     16.08 o
   0  28   0        6.58       11.09     12.52 o
   1  28   0      211.00      242.13     15.33 o
   2  28   0       85.07       77.70     11.47 o
   3  28   0        8.88       11.63      9.16 o
   4  28   0        1.07       -3.42      8.52 o
   5  28   0        0.68       -2.89      9.36 o
   6  28   0       99.52      114.52     13.80 o
   1  29   0      316.28      326.51     15.76 o
   2  29   0       17.56       19.53      9.51 o
   3  29   0       37.74       54.09     10.78 o
   4  29   0       19.98       24.81     10.01 o
   5  29   0       61.13       75.66     16.81 o
   0  30   0       15.13        9.95     12.86 o
   1  30   0        0.09        0.82      7.63 o
   2  30   0        4.95        1.10      8.65 o
   3  30   0      195.27      230.27     17.09 o
   4  30   0        9.19        6.32     12.62 o
   5  30   0        0.02       13.46      9.93 o
   1  31   0       10.78       17.89      8.37 o
   2  31   0        3.13       -6.91     11.49 o
   3  31   0        9.43       22.44     10.06 o
   4  31   0        0.89       12.63      9.72 o
   5  31   0       88.36      124.59     23.75 o
   0  32   0      103.25      173.31     23.82 o
   1  32   0        5.80        3.35      9.13 o
   2  32   0       48.10       44.56      9.46 o
   3  32   0       43.14       62.58     12.23 o
   4  32   0        5.88        8.32      9.96 o
   1  33   0      171.42      179.17     14.42 o
   2  33   0       12.38        0.24      8.58 o
   3  33   0       73.28      103.40     13.86 o
   4  33   0        0.17        5.92     16.68 o
   0  34   0      142.11      185.16     47.81 o
   1  34   0       67.79       73.04     11.82 o
   2  34   0        0.57       -7.92      8.57 o
   3  34   0        0.21       -4.71     15.62 o
   1  35   0       12.51       12.53     11.21 o
   2  35   0        2.36       -1.97     13.05 o
   3  35   0       34.85       54.07     11.72 o
   0  36   0       21.51       36.34     18.20 o
   1  36   0       26.62       14.72     20.89 o
   2  36   0        6.23       -1.27     10.72 o
  -9   1   1       55.71       56.37     12.22 o
  -8   1   1        0.55       -5.68      7.73 o
  -7   1   1      219.37      276.48     13.71 o
  -6   1   1      308.28      339.71      9.43 o
  -5   1   1      100.92      112.15      5.01 o
  -4   1   1        6.27        4.42      2.09 o
  -3   1   1      204.14      276.23      9.30 o
  -2   1   1      289.46      267.05      8.38 o
  -1   1   1    14635.71    13914.96    628.12 o
   0   1   1     6182.98     4855.91    219.16 o
   1   1   1      425.23      600.67     10.68 o
   2   1   1     1571.84     1706.13     25.85 o
   3   1   1      126.58      126.43      5.29 o
   4   1   1      155.84      166.71      5.01 o
   5   1   1       82.39      102.32      5.69 o
   6   1   1        2.30        2.79      4.01 o
   7   1   1      128.35      158.37      9.38 o
   8   1   1      206.86      247.21     17.22 o
   9   1   1        0.47       -4.57     18.09 o
  -9   2   1       56.89       82.78     13.48 o
  -8   2   1        0.17       -0.15      7.85 o
  -7   2   1       23.64       21.53      6.48 o
  -6   2   1       90.80      114.26      5.97 o
  -5   2   1     1237.62     1462.48     27.22 o
  -4   2   1       34.75       67.17      3.34 o
  -3   2   1      997.26     1081.15     38.80 o
  -2   2   1      195.80      190.28      7.16 o
  -1   2   1     1753.58      783.18     37.20 o
   0   2   1     3463.06     2831.29    129.53 o
   1   2   1        6.25       10.67      1.51 o
   2   2   1      202.07      235.75      5.60 o
   3   2   1      369.75      413.07     10.56 o
   4   2   1      156.34      158.38      5.63 o
   5   2   1       71.58       79.05      5.51 o
   6   2   1       21.74       26.76      4.78 o
   7   2   1      559.36      669.62     19.27 o
   8   2   1      649.87      739.36     29.99 o
   9   2   1       51.93       85.06     29.95 o
  -9   3   1        0.00      -13.63      8.79 o
  -8   3   1        0.62        4.03      8.04 o
  -7   3   1       25.90       25.74      7.68 o
  -6   3   1       15.82        7.93      3.62 o
  -5   3   1        7.80       15.07      3.72 o
  -4   3   1        6.26        1.01      2.11 o
  -3   3   1      113.15      102.59      6.29 o
  -2   3   1      880.22      856.71     21.66 o
  -1   3   1     1299.61     1213.38     32.64 o
   0   3   1      176.65       69.13      6.45 o
   1   3   1      128.35       84.90      3.14 o
   2   3   1      355.21      369.77      9.43 o
   3   3   1       13.30       20.91      2.35 o
   4   3   1      188.67      234.77      6.31 o
   5   3   1      176.24      124.75     18.06 o
   6   3   1      223.55      257.06     10.06 o
   7   3   1      448.29      499.60     16.23 o
   8   3   1       32.57       41.04      9.01 o
   9   3   1      221.98      287.20     38.75 o
  -9   4   1        0.27       -7.89      9.21 o
  -8   4   1       59.75       74.68     11.55 o
  -7   4   1        4.67        5.50      5.63 o
  -6   4   1       49.94       63.50      5.29 o
  -5   4   1       36.10       27.63      3.71 o
  -4   4   1      910.23     1021.86     18.18 o
  -3   4   1     2213.16     2611.80     76.78 o
  -2   4   1      324.13      307.78      9.37 o
  -1   4   1      400.71      399.21     20.38 o
   0   4   1     2810.38     2670.85     72.24 o
   1   4   1      475.85      420.02     12.29 o
   2   4   1     1143.29     1130.27     22.83 o
   3   4   1       26.18       19.06      2.14 o
   4   4   1       54.09       72.42      3.72 o
   5   4   1      114.84      113.39      6.10 o
   6   4   1       32.85       32.41      5.05 o
   7   4   1      464.24      513.97     16.39 o
   8   4   1       55.22       70.32     10.18 o
   9   4   1       44.44       31.46     26.81 o
  -9   5   1        0.41      -14.58      8.89 o
  -8   5   1       53.29       34.92      9.83 o
  -7   5   1      304.59      334.37     15.10 o
  -6   5   1      751.83      810.24     17.61 o
  -5   5   1      407.80      483.29     11.93 o
  -4   5   1      199.04      213.17      6.67 o
  -3   5   1     1130.16     1328.63     31.30 o
  -2   5   1      732.99      904.92     16.21 o
  -1   5   1     6297.20     6252.92    141.48 o
   0   5   1      640.00      468.82     12.45 o
   1   5   1    19589.65    19231.67    357.17 o
   2   5   1       48.22       56.32      2.68 o
   3   5   1      600.53      652.35     14.28 o
   4   5   1      174.36      208.34      6.02 o
   5   5   1       43.61       47.82      3.90 o
   6   5   1      340.58      394.29     12.47 o
   7   5   1       62.25       56.91      7.28 o
   8   5   1       18.72       14.25      7.88 o
   9   5   1       46.22       40.37     26.34 o
  -9   6   1        3.31        2.86      9.79 o
  -8   6   1        0.53       -3.25      7.97 o
  -7   6   1        1.75        6.40      5.69 o
  -6   6   1      257.47      275.77      9.15 o
  -5   6   1       51.93       53.69      4.35 o
  -4   6   1     1552.07     1607.72     28.82 o
  -3   6   1      462.11      479.77     11.88 o
  -2   6   1     5462.62     5768.38     94.66 o
  -1   6   1     6674.76     6328.70    143.44 o
   0   6   1    12582.09    12097.33    227.47 o
   1   6   1     7233.71     7257.71    125.35 o
   2   6   1       24.95       30.51      2.50 o
   3   6   1      481.02      484.71     10.76 o
   4   6   1      305.46      338.11      7.66 o
   5   6   1        0.56       -1.70      2.17 o
   6   6   1     1219.92     1333.47     28.24 o
   7   6   1       27.96       15.81      6.93 o
   8   6   1        4.85       15.05     10.14 o
   9   6   1       86.93      126.63     30.37 o
  -9   7   1        4.25        0.79      9.66 o
  -8   7   1       41.53       32.67     14.16 o
  -7   7   1       35.21       34.01      6.89 o
  -6   7   1      670.86      687.06     15.82 o
  -5   7   1       63.87       63.55      5.01 o
  -4   7   1       21.80       36.38      3.40 o
  -3   7   1      309.08      362.90      9.91 o
  -2   7   1    10887.09    11326.96    197.41 o
  -1   7   1      213.13      161.54      6.54 o
   0   7   1      850.74      927.29     20.66 o
   1   7   1     1797.67     1739.72     32.54 o
   2   7   1       26.39       37.15      2.56 o
   3   7   1      188.12      255.52      7.21 o
   4   7   1        4.25        2.58      2.14 o
   5   7   1       29.25       25.73      3.33 o
   6   7   1       65.52       83.66      6.43 o
   7   7   1        5.14        0.50      5.93 o
   8   7   1        7.69        5.81      7.67 o
   9   7   1       81.58      105.59     29.66 o
  -9   8   1       24.13       25.36     11.35 o
  -8   8   1       32.39       32.78      9.86 o
  -7   8   1       78.93       75.41      8.58 o
  -6   8   1      101.63       89.86      5.93 o
  -5   8   1      280.87      266.25      8.99 o
  -4   8   1       10.70       13.87      2.84 o
  -3   8   1      435.79      433.04     11.35 o
  -2   8   1       23.18       29.35      3.05 o
  -1   8   1      506.73      446.18     12.64 o
   0   8   1        0.06       -0.35      2.43 o
   1   8   1     1785.09     1790.57     32.26 o
   2   8   1      360.23      417.52      9.14 o
   3   8   1      310.55      277.13      8.59 o
   4   8   1      681.08      776.90     15.99 o
   5   8   1      148.36      176.66      7.22 o
   6   8   1      465.68      504.21     15.62 o
   7   8   1       15.48       21.36      6.18 o
   8   8   1       13.46        3.36      7.86 o
   9   8   1       62.01      108.69     29.36 o
  -9   9   1        9.91        7.02     10.49 o
  -8   9   1       10.48        3.32      8.31 o
  -7   9   1      151.82      135.00     10.32 o
  -6   9   1      539.95      543.89     14.62 o
  -5   9   1      981.46     1007.87     23.52 o
  -4   9   1        0.41        3.09      2.34 o
  -3   9   1     1050.17     1216.23     25.73 o
  -2   9   1      135.58      172.93      6.51 o
  -1   9   1     1215.10     1205.37     32.59 o
   0   9   1        0.00        2.80      2.57 o
   1   9   1     4946.46     5071.27     95.75 o
   2   9   1     2502.17     2543.23     49.49 o
   3   9   1        0.04        1.28      2.90 o
   4   9   1       35.45       59.86      4.25 o
   5   9   1      763.46      784.69     17.23 o
   6   9   1       90.58       84.10      6.91 o
   7   9   1       58.30       67.30      7.89 o
   8   9   1        2.19       -1.75      7.84 o
   9   9   1        5.45       28.72     25.53 o
  -9  10   1       26.68       19.47     10.77 o
  -8  10   1       10.78        6.50      8.71 o
  -7  10   1       46.69       29.66      8.62 o
  -6  10   1      843.47      849.68     21.36 o
  -5  10   1      147.13      148.86      7.33 o
  -4  10   1      915.38      905.67     19.33 o
  -3  10   1      724.47      667.31     13.51 o
  -2  10   1     1873.27     1933.89     35.37 o
  -1  10   1      193.20      217.19      8.45 o
   0  10   1     4209.02     3931.87     81.86 o
   1  10   1      946.00      872.99     16.12 o
   2  10   1     1285.80     1256.90     34.45 o
   3  10   1      531.04      583.43     13.41 o
   4  10   1      470.45      466.57     12.31 o
   5  10   1       17.33       24.48      4.07 o
   6  10   1      749.53      741.29     19.77 o
   7  10   1       36.08       22.81      7.82 o
   8  10   1       30.82       58.69     10.19 o
   9  10   1       14.04       22.95     25.78 o
  -9  11   1       31.82       37.66     12.22 o
  -8  11   1       37.79       36.42      8.89 o
  -7  11   1       13.87       11.35      6.27 o
  -6  11   1       61.85       54.58      6.51 o
  -5  11   1        1.09       -1.82      3.77 o
  -4  11   1      195.59      203.51      7.68 o
  -3  11   1     1982.85     1941.20     33.83 o
  -2  11   1      751.63      678.15     14.51 o
  -1  11   1       21.17       36.87      3.41 o
   0  11   1      228.84      210.07      7.31 o
   1  11   1      206.55      190.39      6.55 o
   2  11   1     7989.71     7929.79    149.37 o
   3  11   1       15.97       22.50      2.89 o
   4  11   1      182.40      168.74      6.83 o
   5  11   1      851.46      851.96     21.44 o
   6  11   1      617.88      635.32     18.08 o
   7  11   1      296.08      302.36     16.25 o
   8  11   1        5.57        2.79      8.48 o
  -9  12   1       37.17       36.91     12.31 o
  -8  12   1       27.64       34.36      8.76 o
  -7  12   1        2.67        2.25      6.04 o
  -6  12   1        0.60       -1.82      4.49 o
  -5  12   1      153.70      164.61      7.89 o
  -4  12   1      760.19      729.50     16.66 o
  -3  12   1     2418.34     2473.53     49.15 o
  -2  12   1      201.49      250.36      9.57 o
  -1  12   1       17.59       18.91      3.22 o
   0  12   1      276.02      267.93      7.99 o
   1  12   1      721.43      670.67     14.32 o
   2  12   1      244.90      203.28      7.94 o
   3  12   1      977.03      948.52     19.84 o
   4  12   1       13.56       15.61      3.44 o
   5  12   1      350.20      318.48     11.53 o
   6  12   1       60.33       63.63      8.13 o
   7  12   1       86.13      112.75     11.25 o
   8  12   1       64.54       58.75     12.18 o
  -8  13   1      162.25      186.78     19.70 o
  -7  13   1        5.10        3.54      6.28 o
  -6  13   1        1.96       10.80      4.99 o
  -5  13   1      139.20      141.59      7.40 o
  -4  13   1      163.08      177.98      7.57 o
  -3  13   1       16.41       21.48      3.42 o
  -2  13   1       20.43       37.54      4.74 o
  -1  13   1      275.24      242.18      9.71 o
   0  13   1      952.90      933.65     22.02 o
   1  13   1      183.76      204.15      8.23 o
   2  13   1     1251.14     1259.35     24.81 o
   3  13   1      241.81      220.63      7.17 o
   4  13   1        0.00       -1.91      2.84 o
   5  13   1       21.78       19.49      6.21 o
   6  13   1      112.91      104.12      8.31 o
   7  13   1       76.20       57.98      9.50 o
   8  13   1       18.58       28.65      9.91 o
  -8  14   1        6.47       17.33      8.50 o
  -7  14   1        0.51        2.91      6.34 o
  -6  14   1      124.24      108.20      8.43 o
  -5  14   1      249.91      232.06     10.13 o
  -4  14   1       31.86       37.26      4.54 o
  -3  14   1        1.97        1.27      3.53 o
  -2  14   1       41.48       31.92      5.21 o
  -1  14   1     1620.68     1633.44    116.55 o
   0  14   1      157.05      167.11      9.44 o
   1  14   1      339.44      273.95     16.82 o
   2  14   1       85.81      109.86      5.29 o
   3  14   1      161.68      168.58      8.95 o
   4  14   1      350.14      339.64      9.99 o
   5  14   1      353.18      319.89     12.55 o
   6  14   1       20.41       13.55      5.64 o
   7  14   1       51.16       44.26      8.86 o
   8  14   1       38.01       40.62     10.45 o
  -8  15   1        1.70        5.00      7.81 o
  -7  15   1      222.09      200.39     15.55 o
  -6  15   1        4.43        7.20      5.09 o
  -5  15   1       41.49       34.54      5.95 o
  -4  15   1        3.36        6.10      3.93 o
  -3  15   1       12.16        6.17      3.44 o
  -2  15   1       99.76       76.83      4.50 o
   0  15   1       44.14       41.21      5.36 o
   1  15   1       27.55       35.93      4.35 o
   2  15   1        2.81        0.47      2.47 o
   3  15   1       29.84       34.58      3.97 o
   4  15   1      795.46      823.15     17.65 o
   5  15   1      779.28      704.15     18.86 o
   6  15   1       22.49       10.91      7.09 o
   7  15   1        9.82       18.69      7.85 o
   8  15   1       17.94       15.31     13.42 o
  -8  16   1       35.50       27.18      9.05 o
  -7  16   1        6.90        7.13      6.79 o
  -6  16   1        7.58        5.40      5.26 o
  -5  16   1      240.88      215.47     11.04 o
  -4  16   1      707.74      687.42     16.61 o
  -3  16   1      280.19      233.14      8.34 o
  -2  16   1       34.05       37.90      3.82 o
  -1  16   1      516.26      481.75     17.84 o
   0  16   1       84.67       77.72      5.37 o
   1  16   1       45.46       51.42      4.93 o
   2  16   1      437.40      512.49     13.66 o
   3  16   1     1347.98     1424.87     28.22 o
   4  16   1     1234.76     1131.18     24.34 o
   5  16   1       12.01        5.29      4.38 o
   6  16   1       18.40       15.72      7.24 o
   7  16   1        0.77       -5.02      7.16 o
   8  16   1        1.00       11.80     13.13 o
  -8  17   1       24.96       14.91      8.79 o
  -7  17   1        1.05       -4.49      6.70 o
  -6  17   1       31.18       16.86      6.65 o
  -5  17   1      156.74      154.51      9.60 o
  -4  17   1     2482.97     2438.60     50.04 o
  -3  17   1       11.75       13.83      4.01 o
  -2  17   1        0.00       -1.53      2.78 o
  -1  17   1       69.98       59.82      5.19 o
   0  17   1        9.04        8.00      3.43 o
   1  17   1      294.42      257.95     12.67 o
   2  17   1      431.05      359.82     10.45 o
   3  17   1        3.52        2.47      3.49 o
   4  17   1      377.84      278.16     10.80 o
   5  17   1      116.33       93.64      6.95 o
   6  17   1        6.42       14.40      7.41 o
   7  17   1        1.91        7.82     11.10 o
   8  17   1        0.30      -13.06     13.33 o
  -8  18   1        2.77       -1.96      8.04 o
  -7  18   1      225.94      221.64     15.61 o
  -6  18   1        1.67       -7.18      5.89 o
  -5  18   1       88.12       79.43      7.66 o
  -4  18   1        0.76        7.20      7.53 o
  -3  18   1      153.15      168.47      7.55 o
  -2  18   1       41.98       58.80      5.20 o
  -1  18   1      505.98      523.60     14.06 o
   0  18   1       69.32       71.60      5.33 o
   1  18   1      404.51      427.67     12.32 o
   2  18   1      284.66      338.23     10.34 o
   3  18   1      913.98      856.58     18.08 o
   4  18   1      904.74      891.10     22.08 o
   5  18   1       30.92       15.16      8.36 o
   6  18   1       48.44       51.95      9.18 o
   7  18   1        1.00        1.66      8.14 o
   8  18   1        0.04       17.21     16.04 o
  -8  19   1       21.73       29.04     11.45 o
  -7  19   1        9.94       14.13      8.37 o
  -6  19   1       26.54       21.41      6.99 o
  -5  19   1      622.12      577.48     18.60 o
  -4  19   1      223.54      224.81     11.29 o
  -3  19   1        1.50       -3.63      4.11 o
  -2  19   1       71.19       71.27      5.64 o
  -1  19   1       73.69       85.33      5.91 o
   0  19   1      146.87      156.20      7.25 o
   1  19   1      102.68      114.25      6.43 o
   2  19   1       29.87       32.10      4.42 o
   3  19   1      458.39      508.11     14.96 o
   4  19   1      136.71      138.01      7.84 o
   5  19   1      157.91      161.67     11.80 o
   6  19   1        0.33        1.41      7.17 o
   7  19   1       27.84       29.33      9.93 o
   8  19   1        6.22        4.86     13.37 o
  -8  20   1       15.81       18.16     18.23 o
  -7  20   1        1.98        0.48      7.46 o
  -6  20   1       61.05       66.77      8.80 o
  -5  20   1      435.50      391.35     15.11 o
  -4  20   1       42.71       43.84      6.66 o
  -3  20   1        8.19        3.28      5.04 o
  -2  20   1       17.22        9.90      4.16 o
  -1  20   1      403.18      444.40     12.76 o
   0  20   1      109.06      100.00      6.31 o
   1  20   1      759.65      805.55     19.43 o
   2  20   1       87.76       87.43      5.91 o
   3  20   1      447.78      539.50     15.65 o
   4  20   1       96.17       81.58      7.98 o
   5  20   1      147.74      145.90     11.58 o
   6  20   1        1.61        9.03     12.54 o
   7  20   1        0.43        1.95      9.43 o
  -7  21   1       11.22        9.88      8.30 o
  -6  21   1        0.52       10.43      6.84 o
  -5  21   1      389.16      382.32     15.26 o
  -4  21   1      677.62      656.66     19.95 o
  -3  21   1        5.79        7.10      5.60 o
  -2  21   1      104.38       96.28      8.00 o
  -1  21   1        1.54        4.03      4.13 o
   0  21   1       39.02       45.48      5.36 o
   1  21   1       53.76       53.08      5.46 o
   2  21   1       11.16       14.48      4.86 o
   3  21   1     1057.21     1078.52     27.60 o
   4  21   1       87.96       86.72      9.50 o
   5  21   1      248.52      233.50     14.13 o
   6  21   1        4.65       -3.18      7.29 o
   7  21   1        8.86       -1.65      8.69 o
  -7  22   1        0.52       -0.09     11.81 o
  -6  22   1        6.53       15.72     10.21 o
  -5  22   1      258.52      210.46     12.78 o
  -4  22   1       70.00       75.29      7.77 o
  -3  22   1       66.71       65.26      7.84 o
  -2  22   1       99.13      104.36     10.82 o
  -1  22   1      158.13      172.27      9.36 o
   0  22   1      100.17      118.55      7.84 o
   1  22   1      132.59      130.07      8.12 o
   2  22   1        5.05        9.48      5.58 o
   3  22   1      364.56      349.93     15.96 o
   4  22   1       46.96       41.50      8.15 o
   5  22   1       59.23       77.73     10.63 o
   6  22   1        4.91        1.65      8.58 o
   7  22   1        0.30       10.84     13.59 o
  -7  23   1       98.04       77.88     14.20 o
  -6  23   1      127.24      143.96     14.01 o
  -5  23   1        7.16       17.97      7.17 o
  -4  23   1        6.93        4.61      5.71 o
  -3  23   1      101.87      141.18      9.34 o
  -2  23   1      285.83      310.25     13.39 o
  -1  23   1        5.02        0.90      5.93 o
   0  23   1       10.50        4.87      7.24 o
   1  23   1      501.56      538.52     19.59 o
   2  23   1      877.41      863.49     26.95 o
   3  23   1      306.43      310.07     15.25 o
   4  23   1        5.60       -7.84      6.86 o
   5  23   1      587.51      664.70     24.37 o
   6  23   1        0.23       -0.95      8.45 o
   7  23   1        1.91        4.83      9.36 o
  -7  24   1        0.00       -9.21      9.32 o
  -6  24   1      311.53      287.06     24.13 o
  -5  24   1        2.30       -4.24      6.50 o
  -4  24   1       30.33       35.26      6.85 o
  -3  24   1       33.74       36.30      6.65 o
  -2  24   1       18.74       21.96      6.17 o
  -1  24   1      344.01      381.99     12.94 o
   0  24   1       40.54       39.08      8.03 o
   1  24   1       71.07       76.74      8.83 o
   2  24   1      221.79      228.58     12.89 o
   3  24   1       50.15       51.37      8.40 o
   4  24   1      115.83      106.06     10.45 o
   5  24   1      315.96      345.19     22.91 o
   6  24   1       14.37       23.06      9.60 o
   7  24   1       32.62       33.62     38.79 o
  -7  25   1       34.36       18.76     11.52 o
  -6  25   1        0.60        5.26      8.34 o
  -5  25   1        0.32        3.64      8.93 o
  -4  25   1       78.68       71.12      9.04 o
  -3  25   1       30.64       38.93      7.00 o
  -2  25   1      299.67      317.33     13.09 o
  -1  25   1      515.83      583.55     17.67 o
   0  25   1       46.70       42.28     11.82 o
   1  25   1       35.23       23.94      7.52 o
   2  25   1      298.62      300.86     15.09 o
   3  25   1       28.30       33.26      8.08 o
   4  25   1        8.58        7.44      7.67 o
   5  25   1        0.02       14.45      8.56 o
   6  25   1       98.38       77.22     12.23 o
  -6  26   1       54.39       79.43     33.41 o
  -5  26   1       19.55       10.60      7.57 o
  -4  26   1       34.89       28.73      7.83 o
  -3  26   1      133.92      129.32      9.69 o
  -2  26   1       40.30       44.23      6.62 o
  -1  26   1       18.27       26.59      6.77 o
   0  26   1        0.00        3.67      7.02 o
   1  26   1        0.09       -3.61      6.90 o
   2  26   1       13.94       14.31      7.43 o
   3  26   1        0.00       -7.14      7.07 o
   4  26   1       23.13       26.63      9.98 o
   5  26   1        0.32        1.86     12.14 o
   6  26   1       25.23       17.32      9.92 o
  -6  27   1       95.47       55.94     30.38 o
  -5  27   1       17.38       17.58      8.04 o
  -4  27   1       67.30       75.77      9.53 o
  -3  27   1        1.55       -3.20      6.98 o
  -2  27   1      713.87      736.19     19.12 o
  -1  27   1      194.02      194.20     10.55 o
   0  27   1       20.25       16.94      7.25 o
   1  27   1      327.90      368.59     16.83 o
   2  27   1      198.16      185.10     12.38 o
   3  27   1        8.31       13.52      7.75 o
   4  27   1       16.02       10.17      9.03 o
   5  27   1        0.38       -6.43      7.88 o
   6  27   1       28.51       27.10     10.53 o
  -6  28   1        5.03       -4.07     20.85 o
  -5  28   1        0.81        2.91     12.71 o
  -4  28   1       12.37       23.28      8.07 o
  -3  28   1        0.06        4.46      7.35 o
  -2  28   1       90.99      105.76      8.19 o
  -1  28   1      295.46      317.85     14.73 o
   0  28   1       12.49        6.42      7.11 o
   1  28   1      533.88      591.02     21.72 o
   2  28   1        0.91        0.76      7.34 o
   3  28   1       21.10       16.40      9.53 o
   4  28   1      122.19      139.54     18.45 o
   5  28   1        1.05        5.34      8.94 o
   6  28   1       74.60       76.65     19.12 o
  -6  29   1        1.32       -2.13     20.51 o
  -5  29   1        0.56        4.62      9.27 o
  -4  29   1        2.33        3.51      8.48 o
  -3  29   1        1.52       -2.28      7.12 o
  -2  29   1       78.83       82.58      9.34 o
  -1  29   1        6.17        7.68      7.35 o
   0  29   1      131.62      147.66     10.79 o
   1  29   1      112.28      113.27     10.66 o
   2  29   1      235.79      269.15     14.63 o
   3  29   1       25.51       34.26      9.91 o
   4  29   1       70.00       72.05     16.81 o
   5  29   1        9.46       10.18     10.43 o
  -5  30   1       70.72       60.60     18.24 o
  -4  30   1        0.10      -11.66      8.33 o
  -3  30   1        1.63       -4.33      7.05 o
  -2  30   1       59.71       76.46      9.74 o
  -1  30   1       49.01       51.27      8.66 o
   0  30   1       12.79        7.47      7.00 o
   1  30   1       22.93       27.48      8.82 o
   2  30   1       72.82       78.45     10.07 o
   3  30   1       79.90       83.32     11.88 o
   4  30   1        9.45       18.70     10.26 o
   5  30   1        2.54       15.29      9.65 o
  -5  31   1       63.79       70.53     31.45 o
  -4  31   1       39.68       38.91     14.25 o
  -3  31   1       25.56       30.87     10.88 o
  -2  31   1        1.08       -0.65      7.46 o
  -1  31   1        0.54       -9.63     10.97 o
   0  31   1        7.30        4.06      6.98 o
   1  31   1       10.44       -9.62      8.28 o
   2  31   1        7.58       18.48      9.65 o
   3  31   1        6.15        3.12     11.35 o
   4  31   1       41.52       83.11     22.48 o
   5  31   1        1.94        4.21     15.74 o
  -4  32   1       15.35        4.61     13.62 o
  -3  32   1       30.74       42.08     11.51 o
  -2  32   1        1.87        4.12     10.00 o
  -1  32   1      118.09      130.53     12.97 o
   0  32   1       62.05       73.81      9.81 o
   1  32   1       84.78       85.10     11.36 o
   2  32   1        2.60      -13.75     16.14 o
   3  32   1       42.70       29.11     10.63 o
   4  32   1        8.28       23.38     10.48 o
  -4  33   1       18.16       34.51     13.41 o
  -3  33   1      116.14      116.89     17.93 o
  -2  33   1       15.70        8.98     10.58 o
  -1  33   1       56.80       68.18     11.50 o
   0  33   1      125.33      152.11     16.49 o
   1  33   1       23.72        4.67     11.03 o
   2  33   1        7.68       15.28     10.13 o
   3  33   1       23.53       18.68      9.96 o
   4  33   1        0.12       16.62     11.21 o
  -3  34   1        9.05       13.93     12.37 o
  -2  34   1        4.37       17.63     11.05 o
  -1  34   1        8.60       -3.13      9.60 o
   0  34   1      356.97      416.18     20.29 o
   1  34   1       19.24       23.18      9.29 o
   2  34   1        0.00       -8.21     10.61 o
   3  34   1        0.31        5.58     15.82 o
  -3  35   1        9.45        6.80     36.49 o
  -2  35   1        5.52        0.41     11.77 o
  -1  35   1      102.50      114.96     15.04 o
   0  35   1       73.33       90.49     12.46 o
   1  35   1        8.16       10.37     14.66 o
   2  35   1        3.60        8.04      9.85 o
   3  35   1       16.73       29.53     11.65 o
  -2  36   1       28.03       31.98     17.85 o
  -1  36   1       22.11        2.85     18.76 o
   0  36   1        5.40        7.40     10.18 o
   1  36   1       34.75       22.93     11.05 o
   2  36   1        7.81        2.59     15.77 o
   0  37   1       13.67       23.45     22.28 o
  -9   0   2      125.74      128.46     21.73 o
  -8   0   2      316.06      325.66     28.42 o
  -7   0   2       23.73       10.80      7.54 o
  -6   0   2      103.07      139.32     10.91 o
  -5   0   2        2.77       -1.21      3.53 o
  -4   0   2     1333.01     1410.89     35.85 o
  -3   0   2     1656.17     1672.39     40.68 o
  -2   0   2     3443.06     3656.62    179.06 o
  -1   0   2     1638.11     1480.33     50.25 o
   0   0   2     6307.56     5012.96    246.21 o
   1   0   2     1646.84      927.84     42.86 o
   2   0   2      440.43      474.78     21.44 o
   3   0   2     1824.01     2145.18     52.49 o
   4   0   2     2051.98     2285.48     50.05 o
   5   0   2      120.49      164.61      9.77 o
   6   0   2        5.29       15.24      5.46 o
   7   0   2     1740.25     1836.48     73.32 o
   8   0   2       65.81      120.26     45.60 o
   9   0   2      129.14      174.09     34.79 o
  -9   1   2       23.19       29.66     10.64 o
  -8   1   2       14.72       17.03      8.15 o
  -7   1   2       42.07       44.75      6.10 o
  -6   1   2        2.72       -2.26      3.92 o
  -5   1   2        1.46       -4.81      2.41 o
  -4   1   2     2169.38     2286.20     39.38 o
  -3   1   2     1369.67     1509.08     26.13 o
  -2   1   2      415.44      232.14     15.80 o
  -1   1   2      641.95      611.37     17.62 o
   0   1   2     1073.62     1026.53     29.64 o
   1   1   2     4064.73     4077.45    173.04 o
   2   1   2      979.36      940.34     21.92 o
   3   1   2      283.21      304.71      7.05 o
   4   1   2      178.29      208.48      6.37 o
   5   1   2       36.36       49.65      4.23 o
   6   1   2     1772.17     2033.69     37.15 o
   7   1   2      256.09      302.53     17.05 o
   8   1   2      205.47      237.31     19.48 o
   9   1   2       19.35        7.75     19.29 o
  -9   2   2       68.81       77.25     20.10 o
  -8   2   2        0.65        3.56      7.64 o
  -7   2   2        6.27        3.57      4.56 o
  -6   2   2      123.65      115.12      6.91 o
  -5   2   2      340.11      380.57     10.16 o
  -4   2   2       10.60       -5.24      2.62 o
  -3   2   2     1555.23     1638.00     30.26 o
  -2   2   2       29.33        6.88      4.29 o
  -1   2   2     5080.66     4503.76    122.25 o
   0   2   2     1115.48     1234.10     39.82 o
   1   2   2     7760.95     6690.70    211.02 o
   2   2   2      489.33      564.93     16.40 o
   3   2   2      659.07      714.73     14.11 o
   4   2   2      140.08      146.94      5.38 o
   5   2   2      320.29      297.23      8.98 o
   6   2   2      122.09      163.57      7.36 o
   7   2   2       86.94       77.65     10.80 o
   8   2   2        4.25       -9.45     10.06 o
   9   2   2        0.00       45.90     19.49 o
  -9   3   2      205.51      202.10     18.37 o
  -8   3   2        4.14       10.75      7.98 o
  -7   3   2        2.11       -2.20      4.47 o
  -6   3   2       16.23        9.55      3.92 o
  -5   3   2     1510.50     1609.40     29.01 o
  -4   3   2      716.72      745.20     15.66 o
  -3   3   2      160.33      172.60      8.94 o
  -2   3   2        3.26       -0.06      1.83 o
  -1   3   2      690.99      613.71     81.86 o
   0   3   2     4751.69     4221.69     99.00 o
   1   3   2      152.39       96.96      4.40 o
   2   3   2       38.95       38.88      3.49 o
   3   3   2      140.78      156.24      5.55 o
   4   3   2       59.50       53.27      3.51 o
   5   3   2       53.28       53.66      4.32 o
   6   3   2      158.80      166.88      7.37 o
   7   3   2      698.89      707.23     26.45 o
   8   3   2      164.56      182.72     17.93 o
   9   3   2       38.62       41.41     19.62 o
  -9   4   2      127.91      139.39     15.86 o
  -8   4   2        0.00       -1.73     13.25 o
  -7   4   2        0.25        5.37      4.81 o
  -6   4   2       21.46        6.95      3.83 o
  -5   4   2       59.83       55.35      4.04 o
  -4   4   2     1373.75     1461.66     27.72 o
  -3   4   2      172.65      177.51      7.94 o
  -1   4   2     2007.29       -0.04      1.15 o
   0   4   2    17530.88    15475.78    531.28 o
   1   4   2     8234.97     8360.38    157.98 o
   2   4   2      304.42      298.21      9.51 o
   3   4   2      485.26      563.41     13.03 o
   4   4   2      275.40      229.08      6.70 o
   5   4   2      392.41      343.85      9.82 o
   6   4   2      342.71      415.82     14.32 o
   7   4   2        7.41        9.02      7.89 o
   8   4   2      130.43      107.10     14.99 o
   9   4   2       71.25       79.29     20.86 o
  -9   5   2       96.12       89.68     13.59 o
  -8   5   2        9.80        6.13     13.25 o
  -7   5   2       88.92       98.67      7.89 o
  -6   5   2      379.24      369.01     11.95 o
  -5   5   2       41.29       44.48      4.24 o
  -4   5   2       40.60       20.51      2.53 o
  -3   5   2        1.49        1.02      3.28 o
  -2   5   2       56.99       15.25     12.87 o
  -1   5   2      405.00      369.15     11.40 o
   0   5   2      510.07      472.86     19.91 o
   1   5   2        3.08       13.63      2.06 o
   2   5   2     5538.74     5691.87    107.40 o
   3   5   2       19.42       12.72      2.48 o
   4   5   2      193.05      216.78      6.53 o
   5   5   2      321.69      338.33      9.74 o
   6   5   2     1697.97     1760.85     35.67 o
   7   5   2        0.00        5.38     11.09 o
   8   5   2       46.77       25.42     12.54 o
   9   5   2        8.95       26.47     19.46 o
  -9   6   2      128.29      165.23     17.14 o
  -8   6   2       59.39       60.88     11.12 o
  -7   6   2      429.39      404.94     14.59 o
  -6   6   2      184.29      184.87      8.84 o
  -5   6   2      401.80      389.70     11.61 o
  -4   6   2       99.62      137.34      7.62 o
  -3   6   2       13.36        6.65      2.84 o
  -2   6   2       91.07       55.94     17.32 o
  -1   6   2     1477.99     1358.09     37.54 o
   0   6   2     1178.39     1359.91     32.58 o
   1   6   2      717.43      665.38     18.02 o
   2   6   2       97.00      109.12      5.40 o
   3   6   2     1502.89     1579.15     28.12 o
   4   6   2      132.30      131.84      4.97 o
   5   6   2       87.42       78.76      4.97 o
   6   6   2      299.93      326.84     11.61 o
   7   6   2        7.33       -0.39      8.48 o
   8   6   2        7.33        5.25     10.93 o
   9   6   2       83.23      104.56     32.25 o
  -9   7   2       13.62       -1.94      9.52 o
  -8   7   2        0.73       -6.13      7.53 o
  -7   7   2        9.49       15.91      5.84 o
  -6   7   2     1149.05     1119.63     25.83 o
  -5   7   2     1056.56     1068.35     23.91 o
  -4   7   2      520.36      484.41     11.30 o
  -3   7   2      105.92       76.13      4.29 o
  -2   7   2      124.14      108.78      5.21 o
  -1   7   2     3206.34     3174.20    130.74 o
   0   7   2       84.42       72.16      4.61 o
   1   7   2        4.17       14.80      3.99 o
   2   7   2     2958.99     2861.24     50.76 o
   3   7   2       49.69       57.33      3.68 o
   4   7   2       68.77       89.68      5.11 o
   5   7   2      548.01      508.97     12.66 o
   6   7   2      143.92      155.87      8.37 o
   7   7   2        7.73       12.01      7.78 o
   8   7   2       60.07       65.16     13.54 o
   9   7   2      123.12      128.78     23.01 o
  -9   8   2       23.72       41.49     11.57 o
  -8   8   2        9.64        7.74     12.70 o
  -7   8   2      292.04      286.63     12.64 o
  -6   8   2      294.94      314.75     11.08 o
  -5   8   2      348.73      340.35     11.05 o
  -4   8   2       61.44       66.13      3.93 o
  -3   8   2     1644.70     1805.99     39.82 o
  -2   8   2      680.35      649.77     13.90 o
  -1   8   2     1804.28     1721.90     59.42 o
   0   8   2       59.22       42.54      6.56 o
   1   8   2      274.22      225.77      8.06 o
   2   8   2      210.03      261.32      8.27 o
   3   8   2      187.23      236.06      7.27 o
   4   8   2       11.92        7.41      2.34 o
   5   8   2      434.90      444.26     11.72 o
   6   8   2       99.58      100.39      7.74 o
   7   8   2        9.91        9.28      8.11 o
   8   8   2        1.74       -8.61     10.47 o
  -9   9   2        1.10       -3.61      9.46 o
  -8   9   2       37.33       36.82     10.10 o
  -7   9   2      153.55      145.45      9.57 o
  -6   9   2       25.84       38.74      5.08 o
  -5   9   2      333.67      342.57     11.27 o
  -4   9   2       58.89       56.46      3.87 o
  -3   9   2     1510.12     1857.22     41.06 o
  -2   9   2     1150.01     1117.31     22.68 o
  -1   9   2     1469.31     1438.34     34.61 o
   0   9   2      174.21      161.08     16.52 o
   1   9   2       50.58       18.59      2.28 o
   2   9   2     2311.48     2296.92     45.87 o
   3   9   2       13.55        9.21      2.79 o
   4   9   2       91.72      104.12      5.74 o
   5   9   2      675.17      681.03     17.14 o
   6   9   2      169.80      152.94      9.07 o
   7   9   2       22.32       -5.89      9.08 o
   8   9   2       42.18       46.68     13.05 o
  -9  10   2        5.00       12.30     10.45 o
  -8  10   2       10.00        3.98      8.27 o
  -7  10   2        0.25       -1.21      4.64 o
  -6  10   2      218.87      205.86     10.49 o
  -5  10   2       67.56       71.19      5.87 o
  -4  10   2       22.21       15.24      3.72 o
  -3  10   2        0.33        2.57      2.73 o
  -2  10   2      992.12      917.95     21.20 o
  -1  10   2        3.98        0.83      2.19 o
   0  10   2       89.35       58.93      3.64 o
   1  10   2        0.05        4.61      2.06 o
   2  10   2      286.56      280.22      8.00 o
   3  10   2     1349.96     1344.84     26.69 o
   4  10   2      401.13      385.11     13.87 o
   5  10   2       42.37       33.66      5.41 o
   6  10   2       25.52       26.87      6.12 o
   7  10   2        8.66       -1.99      9.86 o
   8  10   2       11.45        4.26     11.23 o
  -9  11   2        0.28       -9.48      9.67 o
  -8  11   2       13.37       21.27      9.36 o
  -7  11   2       28.70       25.83      5.77 o
  -6  11   2       77.82       68.80      6.77 o
  -5  11   2      379.11      388.99     13.26 o
  -4  11   2       95.13       95.20      5.90 o
  -3  11   2       83.54       89.01      5.08 o
  -2  11   2      755.56      731.23     17.75 o
  -1  11   2      296.72      358.15     10.00 o
   0  11   2      553.43      431.61     11.51 o
   1  11   2      156.32      149.77      6.28 o
   2  11   2      249.47      218.79      7.03 o
   3  11   2      279.77      281.64      8.81 o
   4  11   2      497.78      482.65     15.50 o
   5  11   2      896.03      825.36     21.24 o
   6  11   2      140.71      143.47      9.86 o
   7  11   2      122.47       94.33     18.12 o
   8  11   2       35.74       45.29     16.28 o
  -9  12   2       17.84        6.01     10.20 o
  -8  12   2      237.44      247.57     19.45 o
  -7  12   2        7.11       10.21      5.21 o
  -6  12   2        0.14        1.81      4.47 o
  -5  12   2      564.94      523.09     14.76 o
  -4  12   2      477.72      492.09     13.64 o
  -3  12   2       56.95       65.27      4.79 o
  -2  12   2      964.52      998.18     19.52 o
  -1  12   2      389.50      342.68     11.75 o
   0  12   2      503.67      534.93     15.91 o
   1  12   2      774.09      849.24     17.42 o
   2  12   2        2.11        6.69      2.62 o
   3  12   2        2.64       -3.21      2.50 o
   4  12   2      295.61      296.53     11.70 o
   5  12   2      255.79      219.59     10.25 o
   6  12   2      476.64      446.49     16.89 o
   7  12   2      126.75      124.20     15.40 o
   8  12   2        4.88       18.50     11.82 o
  -9  13   2       32.15       23.03     11.26 o
  -8  13   2       78.85       70.75     12.01 o
  -7  13   2       19.68       20.15      5.75 o
  -6  13   2      212.93      236.76     11.38 o
  -5  13   2       64.82       61.19      5.82 o
  -4  13   2      124.59      145.37      7.33 o
  -3  13   2        7.75       22.72      3.87 o
  -2  13   2      959.97     1053.82     20.69 o
  -1  13   2      737.33      791.98     21.02 o
   0  13   2     1651.84     1624.39     35.81 o
   1  13   2      744.01      744.43     15.82 o
   2  13   2      452.17      448.81     11.37 o
   3  13   2       87.84       74.54      6.11 o
   4  13   2       27.18       41.27      5.20 o
   5  13   2       56.27       41.32      5.76 o
   6  13   2      104.89      100.34      8.93 o
   7  13   2        8.08       10.93     16.83 o
   8  13   2      103.68      115.87     19.46 o
  -8  14   2      162.63      143.66     21.10 o
  -7  14   2        3.15        5.04      6.41 o
  -6  14   2       62.33       52.30     10.50 o
  -5  14   2        7.82        9.03      4.26 o
  -4  14   2      285.40      266.42     10.00 o
  -3  14   2       48.25       64.68      5.14 o
  -2  14   2     1162.34     1301.22     26.81 o
  -1  14   2      194.24      182.85      7.77 o
   0  14   2      289.72      349.44     10.84 o
   1  14   2     1144.17     1181.12     23.47 o
   2  14   2       68.36       98.56      5.61 o
   3  14   2        1.51       -2.87      2.15 o
   4  14   2      279.97      252.46     10.11 o
   5  14   2       67.24       43.41      6.36 o
   6  14   2       20.43       13.52      5.97 o
   7  14   2        0.01      -14.19      9.39 o
   8  14   2       65.56       41.49     13.35 o
  -8  15   2        3.16       20.78     13.13 o
  -7  15   2       26.29       23.94      7.73 o
  -6  15   2       12.82       19.24      6.60 o
  -5  15   2        6.94        6.32      4.36 o
  -4  15   2       11.45        5.06      3.86 o
  -3  15   2       11.19        8.92      3.71 o
  -2  15   2        4.48        3.43      2.80 o
  -1  15   2      907.74      832.23     20.42 o
   0  15   2       45.84       72.39      5.13 o
   1  15   2      882.77      783.50     16.98 o
   2  15   2       50.67       36.91      3.93 o
   3  15   2      620.42      578.36     17.00 o
   4  15   2       11.13       18.94      4.64 o
   5  15   2        0.36       -0.18      5.25 o
   6  15   2        0.34        1.28      5.43 o
   7  15   2       79.11       57.52     12.71 o
   8  15   2        2.12       -0.60     11.99 o
  -8  16   2        0.25        7.45      8.22 o
  -7  16   2      116.58      108.11     11.17 o
  -6  16   2       24.17       30.74      6.77 o
  -5  16   2        0.37        0.46      4.09 o
  -4  16   2      644.88      628.21     16.81 o
  -3  16   2       57.83       61.81      7.37 o
  -2  16   2      196.01      229.76      8.02 o
  -1  16   2       82.20       94.73      6.07 o
   0  16   2     1219.68     1153.89     27.07 o
   1  16   2      248.56      293.02      9.70 o
   2  16   2      345.18      347.61     11.62 o
   3  16   2       12.12       -1.04      2.53 o
   4  16   2      321.40      278.28     11.00 o
   5  16   2        0.58        1.46      5.01 o
   6  16   2       12.29       11.64      6.99 o
   7  16   2       22.00       28.50     11.71 o
   8  16   2       42.08       45.44     13.94 o
  -8  17   2      126.97      148.31     17.93 o
  -7  17   2      342.83      384.39     19.28 o
  -6  17   2       41.68       32.08      6.99 o
  -5  17   2       67.07       58.56      6.21 o
  -4  17   2      678.81      623.43     16.87 o
  -3  17   2      204.59      210.31      9.88 o
  -2  17   2      212.76      209.46      9.52 o
  -1  17   2      107.11      119.86      6.92 o
   0  17   2      440.88      487.82     14.44 o
   1  17   2        0.32        2.76      3.24 o
   2  17   2       66.87       68.40      5.54 o
   3  17   2      401.19      370.18     14.20 o
   4  17   2      229.83      249.46     10.55 o
   5  17   2       94.46       89.11      8.18 o
   6  17   2       54.29       62.18      9.04 o
   7  17   2       29.42       30.02     12.44 o
   8  17   2       77.05       76.66     19.48 o
  -8  18   2        1.11       -9.09      7.97 o
  -7  18   2       10.84        1.89      7.29 o
  -6  18   2        1.91        2.40      5.78 o
  -5  18   2      123.67      101.88      8.56 o
  -4  18   2        0.88       -1.38      4.19 o
  -3  18   2        2.07       -3.69      4.10 o
  -2  18   2       87.18      105.38      8.20 o
  -1  18   2      539.08      576.87     18.65 o
   0  18   2      309.90      353.38     13.74 o
   1  18   2       38.30       47.44      5.42 o
   2  18   2        1.51        3.21      4.10 o
   3  18   2      151.79      124.98      7.50 o
   4  18   2        8.64        8.68      4.92 o
   5  18   2        0.89        7.90      5.42 o
   6  18   2        0.12        0.47      6.82 o
   7  18   2       68.57       60.18     19.33 o
   8  18   2       17.48       19.64     14.75 o
  -8  19   2        1.80        8.54      8.75 o
  -7  19   2       21.40       14.71      8.16 o
  -6  19   2        0.01       -4.57      5.81 o
  -5  19   2       15.51       14.59      5.67 o
  -4  19   2       17.92       20.13      4.92 o
  -3  19   2      194.35      205.49      9.08 o
  -2  19   2       14.70        7.59      4.28 o
  -1  19   2      207.62      205.21     10.75 o
   0  19   2       39.31       43.24      6.17 o
   1  19   2      120.13      121.67      7.67 o
   2  19   2      125.01      127.04      9.26 o
   3  19   2       11.31        5.38      4.30 o
   4  19   2        0.02       -1.75      4.85 o
   5  19   2      147.85      156.68     10.26 o
   6  19   2        4.66        1.13      6.81 o
   7  19   2       76.31       85.43     15.11 o
  -8  20   2       75.14       71.19     11.67 o
  -7  20   2       20.13       24.35      8.70 o
  -6  20   2       13.65        8.95      7.65 o
  -5  20   2       63.64       68.61     10.27 o
  -4  20   2      166.86      155.74      9.53 o
  -3  20   2       81.36       85.80      6.33 o
  -2  20   2       50.18       53.84      5.98 o
  -1  20   2      363.54      361.64     14.89 o
   0  20   2      755.25      785.26     23.61 o
   1  20   2      119.71      141.00      9.49 o
   2  20   2       81.96       72.99      6.87 o
   3  20   2      242.75      219.30     10.24 o
   4  20   2       16.94       26.35      6.00 o
   5  20   2      108.45      129.51     13.65 o
   6  20   2      181.97      180.03     25.64 o
   7  20   2       22.17       24.52     12.65 o
  -7  21   2       24.25       21.17      8.68 o
  -6  21   2        1.94      -10.35      6.69 o
  -5  21   2        6.87        3.28      5.52 o
  -4  21   2       23.39       20.76      5.77 o
  -3  21   2        1.06       -0.04      5.47 o
  -2  21   2        3.82        1.53      4.90 o
  -1  21   2       52.98       49.37      6.18 o
   0  21   2       90.73       98.59      7.33 o
   1  21   2        0.06        2.13      5.64 o
   2  21   2       26.10       29.23      5.74 o
   3  21   2       39.43       33.53      7.19 o
   4  21   2      151.16      160.35     10.20 o
   5  21   2       17.48       20.47      7.67 o
   6  21   2        6.30        2.17     10.40 o
   7  21   2       10.49       -4.42     23.36 o
  -7  22   2        7.97       20.12      9.05 o
  -6  22   2       68.81       51.45      9.68 o
  -5  22   2       71.13       57.38      8.37 o
  -4  22   2        2.78        7.08      5.72 o
  -3  22   2       99.09       97.74      7.34 o
  -2  22   2       25.80       38.24      6.07 o
  -1  22   2        6.94       16.61      5.53 o
   0  22   2      190.82      190.68      9.83 o
   1  22   2      109.75      114.75      8.09 o
   2  22   2     1146.99     1146.64     29.17 o
   3  22   2      144.72      156.70     10.95 o
   4  22   2      235.86      218.96     12.04 o
   5  22   2       63.50       41.94      7.42 o
   6  22   2        1.74       -7.54     10.63 o
   7  22   2       29.74       45.61     22.25 o
  -7  23   2       20.20       10.64      9.01 o
  -6  23   2       13.25       13.59     10.92 o
  -5  23   2       29.17       31.75      8.03 o
  -4  23   2        0.18       -8.12      6.31 o
  -3  23   2      245.02      246.20     10.83 o
  -2  23   2        3.55        5.85      4.93 o
  -1  23   2       71.91       79.77      7.38 o
   0  23   2        5.52        7.16      5.40 o
   1  23   2      189.59      193.64     10.29 o
   2  23   2      782.39      789.15     24.97 o
   3  23   2       26.84       27.85      7.76 o
   4  23   2       68.80       80.76      9.05 o
   5  23   2       49.40       42.20      8.81 o
   6  23   2        0.13      -11.88      9.77 o
   7  23   2      101.09       97.13     19.66 o
  -7  24   2        0.00       -5.46      9.70 o
  -6  24   2        2.67       -6.05      7.79 o
  -5  24   2       82.44       83.99      9.65 o
  -4  24   2       37.58       44.44      6.63 o
  -3  24   2      125.95      117.78      8.96 o
  -2  24   2      782.12      854.94     22.10 o
  -1  24   2      516.95      554.93     19.66 o
   0  24   2        0.00       -4.10      6.39 o
   1  24   2      108.52      117.91     10.42 o
   2  24   2        3.09        0.44      6.31 o
   3  24   2       21.27       14.05      7.12 o
   4  24   2        3.65       -1.04      6.59 o
   5  24   2      190.41      217.41     30.00 o
   6  24   2       60.61       58.88     13.52 o
  -7  25   2        5.24       -0.03      8.75 o
  -6  25   2       69.57       51.01     10.37 o
  -5  25   2      137.49      143.16     13.29 o
  -4  25   2       17.21       15.65      7.27 o
  -3  25   2       32.67       44.51      7.18 o
  -2  25   2        0.61        3.59      5.27 o
  -1  25   2      201.48      223.90     12.38 o
   0  25   2      211.14      226.40     12.71 o
   1  25   2      272.79      271.62     16.77 o
   2  25   2      217.83      227.33     16.03 o
   3  25   2        0.02       -2.08      6.61 o
   4  25   2        4.23       -2.06      8.83 o
   5  25   2      200.65      147.39     15.72 o
   6  25   2       15.74       16.46     12.17 o
  -6  26   2       24.35       20.55      9.20 o
  -5  26   2       21.67       20.25     10.66 o
  -4  26   2        0.07        1.63      7.17 o
  -3  26   2       10.26       11.05      6.27 o
  -2  26   2       84.93       98.08      9.04 o
  -1  26   2      135.25      150.88     10.77 o
   0  26   2        3.65        3.46      7.93 o
   1  26   2      172.82      190.01     14.67 o
   2  26   2      185.88      221.04     12.83 o
   3  26   2       26.40       35.19      8.01 o
   4  26   2       16.67       26.96      9.37 o
   5  26   2        1.91        7.16     21.19 o
   6  26   2        2.88       25.71     16.14 o
  -6  27   2       62.44       44.67     10.63 o
  -5  27   2      114.45       96.34     18.84 o
  -4  27   2        3.20       -6.79      6.56 o
  -3  27   2        2.09       -0.82      6.09 o
  -2  27   2       14.05       16.14      7.38 o
  -1  27   2       48.18       55.60      8.21 o
   0  27   2       89.77       98.60     12.11 o
   1  27   2      138.96      147.10     10.90 o
   2  27   2        3.70        0.89      7.05 o
   3  27   2       31.27       26.08      7.96 o
   4  27   2       27.04       29.05      8.27 o
   5  27   2       13.51       13.22     17.47 o
   6  27   2       14.06       28.12     15.02 o
  -6  28   2       64.34       84.47     16.70 o
  -5  28   2        7.42        9.51      9.43 o
  -4  28   2       25.75       19.62      9.33 o
  -3  28   2       94.72       99.02      9.24 o
  -2  28   2      260.97      271.79     18.11 o
  -1  28   2       39.30       47.38      8.12 o
   0  28   2      215.29      241.61     17.64 o
   1  28   2      146.89      134.03     10.73 o
   2  28   2      136.20      186.33     12.53 o
   3  28   2        6.09       14.25      7.86 o
   4  28   2        1.09        8.83      9.82 o
   5  28   2       38.83       24.93     18.32 o
  -5  29   2       62.49       42.63     10.95 o
  -4  29   2       12.67        7.84      9.19 o
  -3  29   2        7.37        4.17      6.84 o
  -2  29   2       25.55       18.48      6.90 o
  -1  29   2      332.42      372.93     15.93 o
   0  29   2        6.33        4.11      7.27 o
   1  29   2       93.59      102.74     11.94 o
   2  29   2      133.53      127.96     11.03 o
   3  29   2       51.51       61.22      9.49 o
   4  29   2       10.82        3.63     11.31 o
   5  29   2       22.83       23.88     14.12 o
  -5  30   2       45.90       57.99     14.43 o
  -4  30   2      170.02      189.51     23.99 o
  -3  30   2       62.66       42.09     11.06 o
  -2  30   2       17.37       19.97      7.11 o
  -1  30   2        2.72       -6.63      6.49 o
   0  30   2        0.01        4.34      7.55 o
   1  30   2       39.99       64.86      9.38 o
   2  30   2       59.89       63.54      9.45 o
   3  30   2        0.00       -6.29      9.40 o
   4  30   2        6.19       -6.36     10.98 o
   5  30   2       16.27       19.21     19.62 o
  -5  31   2        0.76       -5.24     11.39 o
  -4  31   2       28.43       15.33     10.19 o
  -3  31   2       15.84        2.55     15.98 o
  -2  31   2        8.39       -6.18      9.74 o
  -1  31   2       11.74        4.44      7.03 o
   0  31   2       31.94       12.35      7.66 o
   1  31   2       91.67       99.96     10.53 o
   2  31   2       68.40       69.46     11.27 o
   3  31   2       31.47       31.70     12.50 o
   4  31   2      149.34      182.15     36.31 o
  -4  32   2       21.22       19.16     15.29 o
  -3  32   2       33.95       39.13     11.51 o
  -2  32   2        2.89       13.40     10.85 o
  -1  32   2       31.78       30.86      9.08 o
   0  32   2       49.49       45.70      8.62 o
   1  32   2       17.46       19.51      9.61 o
   2  32   2        5.82        2.56     22.99 o
   3  32   2       58.01       77.35     17.29 o
   4  32   2        2.54        7.01     13.89 o
  -4  33   2        3.80       10.13     12.60 o
  -3  33   2        5.39        6.11     10.62 o
  -2  33   2        0.36       -5.99     13.75 o
  -1  33   2       26.81       13.12     14.40 o
   0  33   2      226.80      212.59     24.84 o
   1  33   2       43.57       47.27     12.46 o
   2  33   2        8.86      -10.99     12.77 o
   3  33   2        0.01        7.66     14.07 o
  -3  34   2       31.97       54.78     15.95 o
  -2  34   2        9.56        4.05     11.73 o
  -1  34   2       34.47       35.13     12.55 o
   0  34   2        5.68       11.79      9.59 o
   1  34   2        8.52       14.15     23.46 o
   2  34   2        5.62        7.14     14.50 o
   3  34   2       66.46       32.90     15.97 o
  -3  35   2       30.25       44.90     15.71 o
  -2  35   2       29.63       20.95     21.55 o
  -1  35   2        8.79        6.47     15.28 o
   0  35   2      128.99      161.13     15.30 o
   1  35   2        4.06        1.79     12.71 o
   2  35   2       55.39       66.70     17.07 o
  -2  36   2        0.76        3.10     26.20 o
  -1  36   2        0.05       -1.87     15.25 o
   0  36   2       49.17       67.55     13.33 o
   1  36   2        3.01       -0.98     13.34 o
  -9   1   3       33.42       22.75      9.94 o
  -8   1   3      343.05      351.08     15.47 o
  -7   1   3       67.34       70.28      7.11 o
  -6   1   3      103.49       98.25      7.04 o
  -5   1   3        6.23       11.15      3.56 o
  -4   1   3      430.37      373.04      8.63 o
  -3   1   3        0.13       -3.45      1.72 o
  -2   1   3     2627.61     2119.60    285.78 o
  -1   1   3        4.80        3.47      2.17 o
   0   1   3     2979.83     2759.97     77.55 o
   1   1   3      374.80      389.12     10.46 o
   2   1   3      865.35      844.06     17.85 o
   3   1   3     1140.25     1153.11     22.83 o
   4   1   3      355.84      336.88     11.33 o
   5   1   3      103.45      122.13      7.91 o
   6   1   3       15.66       12.38      5.41 o
   7   1   3       55.17       49.64      9.39 o
   8   1   3       15.93       12.74      9.08 o
  -9   2   3       41.31       32.48     10.56 o
  -8   2   3      191.04      214.07     12.79 o
  -7   2   3       36.55       42.29      6.00 o
  -6   2   3        6.91        9.24      5.93 o
  -5   2   3      720.43      727.69     17.37 o
  -4   2   3      613.09      548.92     12.91 o
  -3   2   3      159.66      160.24      8.33 o
  -2   2   3       26.35       42.65      7.20 o
  -1   2   3     1224.78     1113.98     41.22 o
   0   2   3     4109.01     3697.76    103.20 o
   2   2   3      809.13      866.29     18.33 o
   3   2   3      799.28      884.48     18.33 o
   4   2   3        0.40        0.50      3.40 o
   5   2   3       75.80       70.59      6.62 o
   6   2   3       19.87       16.06      5.46 o
   7   2   3       88.71       99.94     11.39 o
   8   2   3        0.00        7.65      8.98 o
  -9   3   3       57.29       69.07     12.25 o
  -8   3   3       27.16       39.83      7.24 o
  -7   3   3      134.00      124.00     10.20 o
  -6   3   3      938.74      853.60     22.54 o
  -5   3   3      168.74      175.84      7.59 o
  -4   3   3     2537.24     2582.05     55.63 o
  -3   3   3     1986.71     2058.66     53.76 o
  -1   3   3      826.41      701.93     28.18 o
   0   3   3      112.83      133.82     11.78 o
   2   3   3      283.71      242.67      9.54 o
   3   3   3      142.36      157.63      6.33 o
   4   3   3      610.49      636.35     16.72 o
   5   3   3       10.22       12.96      4.75 o
   6   3   3      175.47      150.63      9.47 o
   7   3   3        3.69        2.09      7.40 o
   8   3   3       87.70      100.31     12.52 o
  -9   4   3      105.74      108.09     14.46 o
  -8   4   3      137.32      123.46     10.37 o
  -7   4   3        3.21       14.30      5.00 o
  -6   4   3       71.56       98.80     11.74 o
  -5   4   3       47.01       47.28      4.94 o
  -4   4   3      305.58      378.54     16.08 o
  -3   4   3       30.95       29.06      5.28 o
  -2   4   3       42.49       27.52      4.94 o
  -1   4   3       79.26      114.56      6.01 o
   0   4   3     4059.30     3945.70     93.05 o
   1   4   3        0.22       -0.34      1.02 o
   2   4   3      952.34      891.90     20.65 o
   3   4   3      176.83      221.94      8.09 o
   4   4   3      391.57      389.98     12.51 o
   5   4   3      116.05      122.99      8.00 o
   6   4   3        3.43       -0.88      4.98 o
   7   4   3        0.04        0.00      7.08 o
   8   4   3       12.83       14.57      9.36 o
  -9   5   3       32.76       11.04      9.52 o
  -8   5   3        3.82        9.81      6.18 o
  -7   5   3      271.44      244.97     11.82 o
  -6   5   3     1322.54     1193.36     26.97 o
  -5   5   3      642.05      594.62     16.56 o
  -4   5   3       96.82      108.46      6.02 o
  -3   5   3      578.48      629.06     15.52 o
  -2   5   3       61.12       61.07      7.76 o
  -1   5   3     2014.84     1608.29     77.60 o
   0   5   3     1585.28     1651.11    102.89 o
   1   5   3        3.87        1.05      2.07 o
   2   5   3      140.24      101.99      4.90 o
   3   5   3      874.98      915.78     19.10 o
   4   5   3      196.34      219.01      9.25 o
   5   5   3       70.36       97.57      7.73 o
   6   5   3       10.99       11.71      7.72 o
   7   5   3       28.78       16.78     13.70 o
   8   5   3       12.52       14.05     11.27 o
  -9   6   3        0.27        4.31      9.02 o
  -8   6   3       12.34       14.03      6.40 o
  -7   6   3       21.85       20.10      5.24 o
  -6   6   3        2.78       10.52      4.21 o
  -5   6   3      268.20      258.08     10.22 o
  -4   6   3      401.31      390.18     11.79 o
  -3   6   3       17.29       17.22      3.90 o
  -2   6   3      137.53      166.69      8.56 o
   1   6   3      896.09      932.09     20.88 o
   2   6   3      133.50      143.51      7.25 o
   3   6   3      180.30      203.37      9.06 o
   4   6   3      489.72      442.82     13.55 o
   5   6   3       20.17       10.62      4.68 o
   6   6   3      298.48      336.12     13.60 o
   7   6   3      173.60      157.12     13.70 o
   8   6   3       15.48        1.78     12.21 o
  -9   7   3        3.00       11.97     16.45 o
  -8   7   3       18.37       23.19      6.89 o
  -7   7   3       96.96      117.45      8.68 o
  -6   7   3      526.32      442.23     13.23 o
  -5   7   3      476.51      493.72     14.93 o
  -4   7   3        0.61        1.72      3.19 o
  -3   7   3      115.73       97.06      5.19 o
  -2   7   3       38.59       59.11      8.25 o
  -1   7   3      398.38      191.51     33.88 o
   0   7   3      442.79      219.42     18.27 o
   1   7   3     2566.03     2531.41     54.68 o
   2   7   3     1516.94     1615.16     30.34 o
   3   7   3      299.75      338.65      9.70 o
   4   7   3       55.10       78.24      6.17 o
   5   7   3       80.86       81.00      7.98 o
   6   7   3       24.79       25.87      6.12 o
   7   7   3       46.70       31.27      9.39 o
   8   7   3        0.93        1.75     10.31 o
  -9   8   3      221.36      234.35     19.90 o
  -8   8   3       15.17       29.08      7.22 o
  -7   8   3      191.08      163.11     10.00 o
  -6   8   3      624.12      643.67     17.00 o
  -5   8   3     1377.54     1322.91     31.62 o
  -4   8   3      322.33      299.74     10.49 o
  -3   8   3      961.94     1011.30     23.67 o
  -2   8   3     1784.78     1852.76     44.38 o
  -1   8   3      623.80      626.17     17.00 o
   0   8   3     1102.85     1216.03     30.76 o
   1   8   3     2373.88     2341.75     50.98 o
   2   8   3      948.86      936.10     18.86 o
   3   8   3      351.50      325.07      9.65 o
   4   8   3       27.79       35.29      4.93 o
   5   8   3        0.18       -6.62      4.10 o
   6   8   3        0.78       -3.07      4.97 o
   7   8   3        5.35        8.46      8.28 o
   8   8   3        8.37        4.46     14.98 o
  -9   9   3       23.31       64.89     12.53 o
  -8   9   3        9.56       16.35      7.41 o
  -7   9   3      140.96      149.90      9.64 o
  -6   9   3       62.29       61.75      6.25 o
  -5   9   3       98.46       95.18      6.88 o
  -4   9   3       85.00       99.95      6.44 o
  -3   9   3     1048.46     1095.72     25.59 o
  -2   9   3      544.31      519.68     14.40 o
  -1   9   3      564.84      490.28     15.78 o
   0   9   3     2392.18     2485.04     58.93 o
   1   9   3     1443.56     1442.24     32.68 o
   2   9   3       44.68       63.56      4.00 o
   3   9   3        4.45        1.58      2.44 o
   4   9   3       18.46       10.07      4.53 o
   5   9   3        2.15        1.77      4.68 o
   6   9   3       49.78       46.50      6.85 o
   7   9   3        0.01       -5.14      7.35 o
   8   9   3       37.15       36.62     12.50 o
  -9  10   3      363.30      353.21     23.15 o
  -8  10   3       11.62        3.49      6.98 o
  -7  10   3       12.00        5.70      5.13 o
  -6  10   3       35.44       30.19      5.34 o
  -5  10   3      269.98      268.06     10.98 o
  -4  10   3        2.49        7.64      3.77 o
  -3  10   3      117.78      110.55      6.14 o
  -2  10   3        9.50        7.64      2.48 o
  -1  10   3       63.00       84.16      5.57 o
   0  10   3      629.36      617.33     19.13 o
   1  10   3      396.20      407.77     11.87 o
   2  10   3      864.68      825.27     18.87 o
   3  10   3      166.34      204.73      8.27 o
   4  10   3      120.91      118.68      7.44 o
   5  10   3      404.51      394.37     14.26 o
   6  10   3        1.20        0.09      5.22 o
   7  10   3        4.61        1.55      8.34 o
   8  10   3      146.35      134.13     17.04 o
  -9  11   3        7.55       24.49     10.91 o
  -8  11   3       80.32       76.97     14.82 o
  -7  11   3        4.57       -0.20      4.43 o
  -6  11   3       14.69        9.93      4.76 o
  -5  11   3       13.78       21.61      4.94 o
  -4  11   3      480.52      487.82     14.86 o
  -3  11   3      104.75      122.13      7.55 o
  -2  11   3      247.27      205.79      7.40 o
  -1  11   3        5.51        9.62      3.13 o
   0  11   3      266.38      327.26     10.89 o
   1  11   3      177.72      167.69      6.76 o
   2  11   3      153.32      172.77      7.17 o
   3  11   3      175.49      202.39     10.45 o
   4  11   3       12.43        7.43      3.46 o
   5  11   3        0.43       -0.42      4.79 o
   6  11   3      463.99      414.18     19.68 o
   7  11   3       13.36        8.49      8.20 o
   8  11   3        0.71       -4.82     11.50 o
  -9  12   3       61.63       66.41     13.20 o
  -8  12   3        0.97        8.21     12.59 o
  -7  12   3        7.48        3.22      4.94 o
  -6  12   3      151.05      146.51      9.28 o
  -5  12   3      853.82      751.86     20.79 o
  -4  12   3      180.61      201.27      9.31 o
  -3  12   3      310.08      299.49      9.26 o
  -2  12   3       15.07       20.73      4.31 o
  -1  12   3       61.80       49.77      6.91 o
   0  12   3      867.24      973.39     29.58 o
   1  12   3     1117.77     1186.74     25.36 o
   2  12   3       93.93      105.76      5.99 o
   3  12   3      119.02      110.85      8.13 o
   4  12   3      249.45      268.01     10.10 o
   5  12   3        0.00       -0.06      5.13 o
   6  12   3       79.11       59.38     10.05 o
   7  12   3        7.04        9.70      8.58 o
   8  12   3       21.50        2.94     11.30 o
  -8  13   3        6.36       16.46      9.38 o
  -7  13   3      142.66      121.19     10.06 o
  -6  13   3      446.54      392.39     14.52 o
  -5  13   3      124.81      125.03      8.30 o
  -4  13   3      613.69      577.67     16.94 o
  -3  13   3       85.18       72.06      5.74 o
  -2  13   3        1.92        0.58      3.23 o
  -1  13   3      188.92      184.07      9.18 o
   0  13   3      212.19      219.40      8.45 o
   1  13   3       20.69       10.90      3.07 o
   2  13   3       52.48       54.03      4.77 o
   3  13   3       45.32       48.91      4.80 o
   4  13   3       48.36       51.41      5.16 o
   5  13   3      384.44      364.59     15.39 o
   6  13   3        1.56       -5.65      6.90 o
   7  13   3      132.70      108.51     15.23 o
   8  13   3        6.66      -11.58     11.57 o
  -8  14   3      339.62      325.64     21.46 o
  -7  14   3       97.97      108.56      9.62 o
  -6  14   3        0.10       -1.92      4.61 o
  -5  14   3      579.19      523.19     16.53 o
  -4  14   3       87.84      102.61      7.33 o
  -3  14   3       96.99      117.57      7.16 o
  -2  14   3      779.59      785.08     21.75 o
  -1  14   3      394.98      411.64     13.50 o
   0  14   3      716.46      743.81     19.18 o
   1  14   3      170.53      187.37      7.59 o
   2  14   3      348.15      343.25     11.18 o
   3  14   3       14.45       14.34      4.86 o
   4  14   3      430.44      416.43     13.09 o
   5  14   3      158.55      146.07     10.30 o
   6  14   3      114.84       93.15     11.45 o
   7  14   3       36.94       25.38     12.17 o
   8  14   3       39.22       36.17     13.51 o
  -8  15   3      104.40      127.49     15.57 o
  -7  15   3       40.22       47.15     12.80 o
  -6  15   3      159.22      146.50      9.57 o
  -5  15   3       37.66       32.16      5.70 o
  -4  15   3        6.33        5.27      4.28 o
  -3  15   3       19.73       34.40      4.94 o
  -2  15   3      789.64      763.08     24.97 o
  -1  15   3       98.90      124.93      7.39 o
   0  15   3        3.72        8.64      3.96 o
   1  15   3      786.66      858.80     20.15 o
   2  15   3      276.97      277.99      9.38 o
   3  15   3       54.66       66.28      5.36 o
   4  15   3        3.97       -0.17      4.33 o
   5  15   3       72.87       58.68      7.50 o
   6  15   3       20.62        1.07      7.51 o
   7  15   3       45.05       19.35     12.65 o
   8  15   3      130.30      112.28     20.02 o
  -8  16   3       26.04       34.19     10.83 o
  -7  16   3       16.83       18.79      7.06 o
  -6  16   3       62.40       61.21      7.04 o
  -5  16   3      413.83      358.05     13.55 o
  -4  16   3      227.17      213.40     10.75 o
  -3  16   3       76.23       60.67      6.10 o
  -2  16   3        1.10        1.00      4.51 o
  -1  16   3      409.80      432.02     20.69 o
   0  16   3      393.19      419.08     14.83 o
   1  16   3      429.24      383.22     11.38 o
   2  16   3       73.02       89.47      5.72 o
   3  16   3      314.93      306.53     10.84 o
   4  16   3       21.44       29.77      5.93 o
   5  16   3        7.28        8.25      6.75 o
   6  16   3       68.76       60.68     10.15 o
   7  16   3        0.48        3.21     11.11 o
   8  16   3       53.72       65.15     14.69 o
  -8  17   3       25.66       41.60     11.09 o
  -7  17   3       39.71       33.44      7.70 o
  -6  17   3       45.20       54.35      7.83 o
  -5  17   3      214.26      198.40     13.51 o
  -4  17   3       87.81      109.07      8.09 o
  -3  17   3       64.45       79.08      6.79 o
  -2  17   3      165.14      165.27      8.31 o
  -1  17   3       28.77       34.21      4.05 o
   0  17   3      128.49      125.87      7.62 o
   1  17   3       54.99       56.54      4.71 o
   2  17   3       19.61       19.49      3.92 o
   3  17   3      573.27      617.61     16.80 o
   4  17   3        5.21       -1.21      5.10 o
   5  17   3        8.05        0.96      6.94 o
   6  17   3       12.68        4.15      7.37 o
   7  17   3        0.40        0.62     11.54 o
  -8  18   3       13.47       12.23      9.99 o
  -7  18   3       48.69       55.08      8.73 o
  -6  18   3        0.03        6.49      6.17 o
  -5  18   3      243.83      236.90     11.76 o
  -4  18   3      844.82      796.64     22.45 o
  -3  18   3        0.68        2.50      4.46 o
  -2  18   3       95.07      110.41      6.42 o
  -1  18   3       33.44       48.73      4.87 o
   0  18   3      202.99      218.47      9.12 o
   1  18   3      373.90      417.21     14.49 o
   2  18   3     1108.39     1153.68     26.29 o
   3  18   3       12.64        9.75      4.41 o
   4  18   3      283.14      283.44     13.09 o
   5  18   3        4.18       -0.70      7.87 o
   6  18   3       15.71        8.44      8.01 o
   7  18   3      214.86      193.67     18.92 o
  -8  19   3        6.38       -0.37      9.64 o
  -7  19   3        4.14       -3.98      6.46 o
  -6  19   3       10.91       10.77      6.65 o
  -5  19   3       23.42       23.93      5.78 o
  -4  19   3      735.22      702.39     20.81 o
  -3  19   3       22.51       24.23      5.16 o
  -2  19   3       20.64       22.86      4.47 o
  -1  19   3     1528.52     1593.52     36.41 o
   0  19   3       75.57       86.49      6.17 o
   1  19   3     1406.88     1462.88     34.34 o
   2  19   3       28.40       31.77      4.84 o
   3  19   3        0.45       -1.49      3.80 o
   4  19   3       34.72       38.98      6.98 o
   5  19   3       36.89       39.23      8.60 o
   6  19   3        1.70        6.91      7.98 o
   7  19   3        2.82       -4.60     12.80 o
  -8  20   3       14.58       14.45     10.67 o
  -7  20   3       31.44       38.48      9.67 o
  -6  20   3       23.00       24.27      7.28 o
  -5  20   3        2.23        0.64      5.09 o
  -4  20   3        0.87        9.59      5.34 o
  -3  20   3        8.21       10.81      4.68 o
  -2  20   3      256.58      282.50     10.77 o
  -1  20   3        1.14        7.76      4.13 o
   0  20   3       86.18       80.03      6.14 o
   1  20   3      130.44      131.64      7.78 o
   2  20   3      221.83      224.45      9.54 o
   3  20   3       89.77       92.88      6.76 o
   4  20   3        0.23        6.13      6.29 o
   5  20   3       24.34       14.54      7.64 o
   6  20   3      104.09       87.18     17.58 o
   7  20   3        7.83      -10.14     12.25 o
  -7  21   3        0.11       10.53      9.89 o
  -6  21   3        2.67       -3.79      6.55 o
  -5  21   3       62.02       60.89      8.68 o
  -4  21   3      437.83      421.13     15.64 o
  -3  21   3      390.66      389.35     13.40 o
  -2  21   3       30.38       37.06      5.47 o
  -1  21   3      130.05      110.46      9.26 o
   0  21   3       73.30       87.69      6.59 o
   1  21   3       18.25       25.49      5.04 o
   2  21   3       91.90       88.66      7.00 o
   3  21   3       45.81       27.37      9.28 o
   4  21   3      151.69      163.46     12.71 o
   5  21   3       40.72       30.98      8.48 o
   6  21   3       73.77       51.85     12.60 o
   7  21   3       19.90       18.43     17.75 o
  -7  22   3        0.75       -2.16      8.22 o
  -6  22   3      111.27      105.80     10.87 o
  -5  22   3       16.27        8.26      6.67 o
  -4  22   3       15.38       19.74      5.85 o
  -3  22   3        9.05        4.39      4.75 o
  -2  22   3      293.56      321.54     14.46 o
  -1  22   3        0.18       -2.65      4.42 o
   0  22   3       59.07       64.04      6.75 o
   1  22   3       89.82      108.37      9.22 o
   2  22   3      689.88      703.99     20.08 o
   3  22   3       14.72       16.47      7.28 o
   4  22   3       24.56       26.22      7.97 o
   5  22   3        3.10        8.81      7.99 o
   6  22   3        5.82       -8.84     15.58 o
   7  22   3       33.06       28.47     13.73 o
  -7  23   3        3.17       -5.34     13.48 o
  -6  23   3       60.99       46.39      8.89 o
  -5  23   3      113.06      112.29     10.56 o
  -4  23   3        3.00        5.33      6.24 o
  -3  23   3      322.04      300.21     15.22 o
  -2  23   3       43.96       33.34      6.80 o
  -1  23   3      184.57      195.01      9.56 o
   0  23   3        0.07        2.60      4.50 o
   1  23   3       17.03       14.40      5.40 o
   2  23   3        0.87        2.44      4.71 o
   3  23   3        3.81        3.69      8.24 o
   4  23   3       60.90       39.24      9.13 o
   5  23   3       60.99       53.33     10.37 o
   6  23   3       18.45       18.89     12.29 o
  -7  24   3       35.58       15.97      9.50 o
  -6  24   3       13.82       21.32      8.06 o
  -5  24   3        0.01        2.48      6.69 o
  -4  24   3        2.79        3.83      6.53 o
  -3  24   3        2.90        0.63      6.26 o
  -2  24   3       18.25       15.94      7.14 o
  -1  24   3       41.14       50.29      7.64 o
   0  24   3        1.96       -6.29      4.43 o
   1  24   3       40.11       47.87      6.26 o
   2  24   3      259.82      247.62     16.41 o
   3  24   3       52.04       50.25     10.95 o
   4  24   3       73.26       75.29     10.87 o
   5  24   3       31.92       26.45     10.81 o
   6  24   3       43.14       33.30     13.34 o
  -6  25   3       19.84       14.14      8.97 o
  -5  25   3       88.39       87.57     13.05 o
  -4  25   3        0.13       -4.88      6.52 o
  -3  25   3      173.41      172.97     14.44 o
  -2  25   3      517.21      488.97     22.62 o
  -1  25   3      407.97      469.69     18.46 o
   0  25   3        6.87        8.23     10.28 o
   1  25   3      141.80      143.34     13.15 o
   2  25   3       54.26       29.85     11.72 o
   3  25   3       12.48       17.57      9.66 o
   4  25   3        2.20        1.91     11.26 o
   5  25   3       51.35       52.57     11.17 o
   6  25   3      139.67      115.85     16.45 o
  -6  26   3       21.36        7.37      9.15 o
  -5  26   3        0.01       -3.99      7.03 o
  -4  26   3       13.67       24.49      7.97 o
  -3  26   3       32.90       22.13      7.79 o
  -2  26   3        4.82        2.80      8.48 o
  -1  26   3       28.59       35.38      9.08 o
   0  26   3        2.94        4.82      8.31 o
   1  26   3       51.79       73.51     11.12 o
   2  26   3       18.25        8.50      9.10 o
   3  26   3       22.30       26.48     10.55 o
   4  26   3       79.64       95.03     15.19 o
   5  26   3      325.59      357.44     38.61 o
   6  26   3        2.42      -11.25     13.13 o
  -6  27   3        2.66       -5.43      9.05 o
  -5  27   3       20.71        6.44      7.80 o
  -4  27   3       15.12       14.01      8.86 o
  -3  27   3       10.15        9.42      7.45 o
  -2  27   3        5.50       -2.46      8.68 o
  -1  27   3      284.28      282.74     20.99 o
   0  27   3       17.42       10.04      9.81 o
   1  27   3      264.44      258.64     17.28 o
   2  27   3        2.83       -3.11      9.04 o
   3  27   3        0.12       -1.41      9.17 o
   4  27   3       73.83       83.15     13.75 o
   5  27   3      131.40      110.84     15.82 o
  -6  28   3       26.34       10.22     10.06 o
  -5  28   3        2.35       -7.34      9.12 o
  -4  28   3        0.83       -6.42      7.38 o
  -3  28   3        0.82        1.19      7.31 o
  -2  28   3       35.69       39.92     14.68 o
  -1  28   3      174.02      162.27     14.05 o
   0  28   3       52.87       51.09     10.68 o
   1  28   3       75.44       78.86     11.81 o
   2  28   3       93.96       96.54     16.32 o
   3  28   3       12.63       10.65     10.04 o
   4  28   3       43.74       40.77     12.38 o
   5  28   3        3.39        1.93     11.71 o
  -5  29   3        0.84        1.45     10.77 o
  -4  29   3       31.28       22.60      8.83 o
  -3  29   3       53.47       50.67      9.49 o
  -2  29   3       10.62        8.12      7.19 o
  -1  29   3      398.99      460.69     22.69 o
   0  29   3      119.23      101.47     13.10 o
   1  29   3        1.71        5.22      9.61 o
   2  29   3       10.65        1.59     10.29 o
   3  29   3       31.89       36.31     11.74 o
   4  29   3        4.87        2.72     11.72 o
   5  29   3      271.85      283.53     22.12 o
  -5  30   3       35.79       38.28     11.24 o
  -4  30   3        2.06       -2.52      8.10 o
  -3  30   3       36.36       30.26     14.61 o
  -2  30   3      171.76      164.18     13.65 o
  -1  30   3       88.62       79.69     12.31 o
   0  30   3       53.91       59.76     11.49 o
   1  30   3       50.94       41.93     11.15 o
   2  30   3       37.53       42.66     11.81 o
   3  30   3        5.73        4.82     10.28 o
   4  30   3       25.57       17.52     22.51 o
  -5  31   3       39.91       31.98     22.13 o
  -4  31   3       18.36       11.28     10.67 o
  -3  31   3        0.49       -3.01      8.20 o
  -2  31   3       42.29       25.58      8.26 o
  -1  31   3       15.23       -4.23     12.16 o
   0  31   3        1.40        1.54     11.76 o
   1  31   3       23.91       25.14     10.91 o
   2  31   3       15.98       -0.96     10.62 o
   3  31   3       22.76       32.71     12.17 o
   4  31   3       18.43       26.43     13.29 o
  -4  32   3        4.60       -1.45     10.53 o
  -3  32   3       20.51       20.35     11.02 o
  -2  32   3        2.10       -5.24      8.48 o
  -1  32   3        0.01       11.21     11.03 o
   0  32   3       35.61       52.72     12.50 o
   1  32   3        0.69        4.16     10.42 o
   2  32   3        7.91       -0.57     10.94 o
   3  32   3       38.84       56.02     21.36 o
   4  32   3       23.38       -6.02     21.89 o
  -4  33   3        2.35      -10.79     10.38 o
  -3  33   3        0.02       -6.47     10.98 o
  -2  33   3        0.01       -9.64     10.79 o
  -1  33   3        4.55       12.55     14.49 o
   0  33   3      166.42      178.54     22.16 o
   1  33   3       23.74       13.25     11.56 o
   2  33   3        8.39       -3.73     10.95 o
   3  33   3       12.51        5.63     19.90 o
  -3  34   3       27.80       50.03     13.20 o
  -2  34   3        2.08      -14.01     12.78 o
  -1  34   3      215.03      247.15     20.28 o
   0  34   3        0.24      -15.88     10.54 o
   1  34   3        0.26        3.38     11.80 o
   2  34   3       20.71        0.43     22.86 o
  -2  35   3        0.82        0.31     12.21 o
  -1  35   3        1.01        3.23     10.78 o
   0  35   3       62.53       72.05     12.99 o
   1  35   3       17.50        9.56     17.07 o
   2  35   3        2.01      -16.23     13.20 o
  -1  36   3        0.00       -9.43     13.12 o
   0  36   3       19.16        6.19     33.01 o
  -9   0   4      453.37      379.63     32.29 o
  -8   0   4       56.54      128.20     14.70 o
  -7   0   4      277.51      246.01     17.90 o
  -6   0   4      281.49      267.14     14.35 o
  -5   0   4      119.78      135.49      9.66 o
  -4   0   4       20.24        7.34      3.18 o
  -3   0   4       28.71       54.06     20.21 o
  -2   0   4      127.76      189.63     23.81 o
  -1   0   4      194.98      268.19     19.78 o
   0   0   4     1734.81       -3.49      4.74 o
   1   0   4      761.38      731.07     22.18 o
   2   0   4      381.56      168.60     18.02 o
   3   0   4      101.10      109.84      7.00 o
   4   0   4      391.13      383.06     17.53 o
   5   0   4       96.54      110.88     11.23 o
   6   0   4      553.81      551.39     25.06 o
   7   0   4       19.79       35.25     10.45 o
   8   0   4       61.98       35.70     19.00 o
  -9   1   4      102.05      105.40     16.92 o
  -8   1   4      434.76      426.09     19.17 o
  -7   1   4       23.46       65.09      6.70 o
  -6   1   4      133.01      164.03     15.84 o
  -5   1   4       90.82      115.07      6.29 o
  -4   1   4       31.80       51.46      5.17 o
  -2   1   4      108.24      127.85     16.82 o
  -1   1   4     2148.61     2131.11     77.24 o
   1   1   4      465.72      526.63     13.09 o
   3   1   4      119.39      147.88      9.49 o
   4   1   4      466.98      493.22     14.22 o
   5   1   4        1.78       11.73      4.84 o
   6   1   4      256.36      321.31     15.71 o
   7   1   4       56.89       41.91      7.87 o
   8   1   4        2.20        1.61      8.98 o
  -9   2   4        1.36       13.92      9.10 o
  -8   2   4      143.86      201.49     19.92 o
  -7   2   4      155.04      187.18     16.82 o
  -6   2   4      600.25      579.05     17.00 o
  -5   2   4       64.33       75.52      5.72 o
  -4   2   4      176.43      164.20      5.96 o
  -3   2   4     3355.20     3503.95    164.42 o
  -2   2   4      933.38      949.42     28.40 o
  -1   2   4      257.31      266.27     19.86 o
   0   2   4      168.67      199.82     10.24 o
   1   2   4      310.95      326.11      8.10 o
   2   2   4      207.14      232.54      9.05 o
   3   2   4      434.87      416.99      9.95 o
   4   2   4      274.81      276.79     14.09 o
   5   2   4      207.89      245.36     11.07 o
   6   2   4      481.09      451.71     15.72 o
   7   2   4       15.58       31.12      9.27 o
   8   2   4       18.92       10.66      9.06 o
  -9   3   4       79.33       68.50     12.18 o
  -8   3   4        5.69        8.40      5.56 o
  -7   3   4       55.99       50.03      6.20 o
  -6   3   4        0.45       -0.40      6.18 o
  -5   3   4      106.94      117.86      6.18 o
  -4   3   4        4.12       12.88      4.60 o
  -3   3   4     1118.90     1044.20     51.90 o
  -2   3   4      267.35      325.72     23.85 o
  -1   3   4       47.61       45.69      8.38 o
   0   3   4     1421.63     1390.29     49.41 o
   1   3   4       31.54       21.14      3.13 o
   2   3   4      175.62      179.55      7.53 o
   3   3   4      297.31      343.14     10.54 o
   4   3   4        4.98       10.02      3.85 o
   5   3   4      139.63      142.12      8.63 o
   6   3   4       81.37      103.46      8.47 o
   7   3   4      711.59      640.16     25.85 o
   8   3   4        0.01       -3.10      8.66 o
  -9   4   4       33.57       31.69     10.10 o
  -8   4   4        0.00        5.43      5.46 o
  -7   4   4        0.52       -5.06      4.23 o
  -6   4   4       59.08       60.58      6.06 o
  -5   4   4      139.21      150.63      7.46 o
  -4   4   4      362.63      364.92     11.07 o
  -3   4   4      412.34      436.78     25.46 o
  -2   4   4      812.93      848.13     20.93 o
  -1   4   4      359.37      429.42     16.95 o
   0   4   4       17.46       30.21      6.76 o
   1   4   4     2532.06     2448.00     47.42 o
   2   4   4       90.85      125.76      5.95 o
   3   4   4      471.11      537.12     13.76 o
   4   4   4      489.18      406.92     12.93 o
   5   4   4       72.66       91.43      7.41 o
   6   4   4       65.33       75.16      8.02 o
   7   4   4        6.29       30.16      7.94 o
   8   4   4       44.26       34.14     10.72 o
  -9   5   4        8.50       10.04      9.23 o
  -8   5   4      163.74      127.85      9.72 o
  -7   5   4       63.17       54.75      6.67 o
  -6   5   4        0.02       -1.13      3.81 o
  -5   5   4       57.34       61.58      5.41 o
  -4   5   4      143.69      150.71     10.89 o
  -3   5   4      100.93      126.53      8.37 o
  -2   5   4      120.46      110.23      6.93 o
  -1   5   4      138.99      140.52     10.95 o
   0   5   4        2.03       -1.34      2.42 o
   1   5   4      195.51      318.64     29.72 o
   2   5   4       33.42       34.78      6.32 o
   3   5   4      333.02      395.31     12.26 o
   4   5   4       24.74       40.93      5.37 o
   5   5   4      178.59      173.55      9.64 o
   6   5   4      269.82      277.33     12.94 o
   7   5   4      628.61      571.55     19.23 o
   8   5   4      110.84      107.64     13.48 o
  -9   6   4       58.62       45.31     11.43 o
  -8   6   4       39.76       41.39      6.81 o
  -7   6   4       76.34       71.28      7.01 o
  -6   6   4       10.70        9.86      4.36 o
  -5   6   4        4.84       15.70      4.19 o
  -4   6   4       44.23       39.34      4.31 o
  -3   6   4      166.92      168.65      7.98 o
  -2   6   4       20.85       29.37      3.91 o
  -1   6   4       27.09       16.80      3.39 o
   0   6   4      230.30      204.84     11.05 o
   1   6   4     1468.40     1487.01     66.76 o
   2   6   4     1076.78     1065.97     25.51 o
   3   6   4      652.45      673.77     17.73 o
   4   6   4      595.80      539.34     15.46 o
   5   6   4      242.83      223.48     10.83 o
   6   6   4      131.42      129.32      9.52 o
   7   6   4       40.19       31.83      9.63 o
   8   6   4        5.94       17.15      9.88 o
  -9   7   4       31.32       41.69     18.86 o
  -8   7   4        4.09       10.00      5.69 o
  -7   7   4      369.55      321.00     12.79 o
  -6   7   4        0.00        0.00      3.94 o
  -5   7   4      146.10      144.66      7.93 o
  -4   7   4        8.14       11.89      3.49 o
  -3   7   4      250.66      265.91     10.69 o
  -2   7   4      302.38      297.55     10.74 o
  -1   7   4        7.31        6.57      2.73 o
   0   7   4       28.35       28.51      7.37 o
   1   7   4      467.03      632.14     22.90 o
   2   7   4      122.60      168.33     13.85 o
   3   7   4      445.03      457.36     13.68 o
   4   7   4        1.42        5.37      3.96 o
   5   7   4       79.69      106.93     10.24 o
   6   7   4       53.49       36.52      6.82 o
   7   7   4       28.89       13.51      7.87 o
   8   7   4       10.05       -3.22      9.36 o
  -9   8   4       17.60       27.70     10.34 o
  -8   8   4       10.10       -0.51      5.27 o
  -7   8   4        7.01        5.81      4.64 o
  -6   8   4      119.24      142.87      9.52 o
  -5   8   4      136.86      128.21      7.75 o
  -4   8   4      264.76      249.51      9.57 o
  -3   8   4      482.27      480.49     16.40 o
  -2   8   4      138.53      153.09      6.12 o
  -1   8   4      268.22      282.86     11.53 o
   0   8   4       19.55       23.42      2.94 o
   1   8   4     2036.45     2066.45     45.70 o
   2   8   4     1155.37     1198.93     28.23 o
   3   8   4        2.61        1.93      3.06 o
   4   8   4        1.57       11.97      4.39 o
   5   8   4      659.92      610.89     27.74 o
   6   8   4      321.24      321.53     14.03 o
   7   8   4        9.27       -6.84      7.06 o
   8   8   4        0.00       -5.06     11.34 o
  -9   9   4       30.36       25.29     10.48 o
  -8   9   4        3.11        3.60      7.21 o
  -7   9   4        4.44        6.34      4.86 o
  -6   9   4       49.12       66.90      6.43 o
  -5   9   4      398.81      388.11     13.08 o
  -4   9   4      160.92      168.85      8.30 o
  -3   9   4       80.24       70.01      5.86 o
  -2   9   4      811.76      735.22     22.23 o
  -1   9   4      317.08      322.55     10.58 o
   0   9   4        6.89        3.46      3.04 o
   1   9   4     1410.18     1517.04     37.44 o
   2   9   4       61.02       50.38      4.93 o
   3   9   4       27.19       33.10      4.73 o
   4   9   4        2.97        8.83      4.35 o
   5   9   4       29.83       33.55      5.88 o
   6   9   4       19.57       14.38      6.03 o
   7   9   4       69.60       72.09     11.18 o
   8   9   4       34.01       37.28     13.57 o
  -9  10   4        3.92        8.15      9.71 o
  -8  10   4        2.54        1.36      6.34 o
  -7  10   4       20.14       13.88      5.29 o
  -6  10   4       17.31       10.50      5.95 o
  -5  10   4      166.49      160.07      8.73 o
  -4  10   4        0.35        4.26      3.64 o
  -3  10   4      345.71      389.19     14.64 o
  -2  10   4        1.97       -2.13      2.67 o
  -1  10   4      186.80      200.00      8.14 o
   0  10   4      224.49      238.16      9.10 o
   1  10   4      911.27      866.78     24.21 o
   2  10   4      378.12      375.51     10.87 o
   3  10   4      158.83      169.22      8.56 o
   4  10   4       11.95        8.58      4.49 o
   5  10   4       49.77       49.58      6.44 o
   6  10   4        2.47       -5.44      5.23 o
   7  10   4        5.54        3.03      7.73 o
   8  10   4       33.14       26.28     13.43 o
  -9  11   4       76.57      110.26     22.73 o
  -8  11   4        2.00        6.18      8.59 o
  -7  11   4        3.61        1.53      4.90 o
  -6  11   4        0.29       -3.69      4.53 o
  -5  11   4      292.06      252.56     10.81 o
  -4  11   4      614.28      651.42     18.06 o
  -3  11   4       69.97       72.15      5.51 o
  -2  11   4      246.79      246.81     10.39 o
  -1  11   4       73.28      113.70      7.56 o
   0  11   4      958.49      975.56     26.35 o
   1  11   4        9.08        9.79      3.51 o
   2  11   4      317.08      293.60     10.87 o
   3  11   4        1.49        2.50      3.56 o
   4  11   4      205.06      223.52     10.92 o
   5  11   4      410.26      373.39     14.04 o
   6  11   4       46.15       45.73      7.41 o
   7  11   4       33.78       23.47     11.38 o
   8  11   4       84.04       90.41     16.41 o
  -8  12   4       61.32       48.53      8.50 o
  -7  12   4       11.31        4.31      6.72 o
  -6  12   4       27.43       19.93      5.38 o
  -5  12   4       78.18       67.80      6.63 o
  -4  12   4      127.95      135.92      7.16 o
  -3  12   4        0.60       -1.46      3.35 o
  -2  12   4        2.57        6.19      3.24 o
  -1  12   4      522.39      565.95     26.64 o
   0  12   4       74.51       81.64      5.83 o
   1  12   4        1.81       -4.34      3.03 o
   2  12   4      348.42      358.11     12.42 o
   3  12   4      404.40      388.03     14.09 o
   4  12   4       36.21       47.34      6.58 o
   5  12   4        1.17        1.16      6.30 o
   6  12   4       50.77       61.41      8.82 o
   7  12   4       62.84       62.46     11.31 o
   8  12   4       20.77        2.30     12.26 o
  -8  13   4        7.16       10.27      6.79 o
  -7  13   4        1.26       -3.50      5.73 o
  -6  13   4      173.24      141.10      9.29 o
  -5  13   4      535.24      528.83     16.73 o
  -4  13   4      559.62      544.87     14.98 o
  -3  13   4      373.55      363.24     12.92 o
  -2  13   4        1.99       -0.54      4.14 o
  -1  13   4      435.68      432.65     17.67 o
   0  13   4      499.30      438.94     14.51 o
   1  13   4      254.70      252.28     11.02 o
   2  13   4       56.38       72.43      6.03 o
   3  13   4      172.24      197.34     10.13 o
   4  13   4      383.94      325.68     13.67 o
   5  13   4      157.91      166.45     11.32 o
   6  13   4        7.71        1.55      6.53 o
   7  13   4      157.33      142.13     14.29 o
   8  13   4        9.36        4.43     12.22 o
  -8  14   4       44.00       46.79      8.47 o
  -7  14   4       11.46       12.36      6.39 o
  -6  14   4       35.18       36.43      6.24 o
  -5  14   4       11.49       23.31      5.94 o
  -4  14   4      495.19      444.74     13.46 o
  -3  14   4      167.75      170.62      8.78 o
  -2  14   4       52.20       48.64      4.86 o
  -1  14   4       98.60      127.72      8.27 o
   0  14   4       60.75       80.43      6.98 o
   1  14   4      139.88      181.07      8.25 o
   2  14   4      242.43      237.63     10.34 o
   3  14   4       24.83       43.66      6.07 o
   4  14   4       43.64       43.22      6.59 o
   5  14   4       44.35       45.14      7.74 o
   6  14   4        0.00       -0.45      7.76 o
   7  14   4        6.73       -1.58      8.80 o
  -8  15   4        6.93       10.93      7.01 o
  -7  15   4       27.21       26.90      7.44 o
  -6  15   4       11.07       14.53      5.48 o
  -5  15   4       76.43       80.12      7.26 o
  -4  15   4       30.38       58.88      5.86 o
  -3  15   4      220.50      222.56     10.68 o
  -2  15   4      344.35      365.26     15.35 o
  -1  15   4      286.65      298.20     18.24 o
   0  15   4        0.00       -1.31      2.69 o
   1  15   4      241.64      264.04     10.61 o
   2  15   4      369.81      356.28     14.44 o
   3  15   4        8.58       18.55      5.29 o
   4  15   4       39.41       31.24      6.92 o
   5  15   4      124.91      114.48      9.99 o
   6  15   4       20.50       22.94      8.62 o
   7  15   4      305.64      316.67     19.91 o
  -8  16   4        8.88        4.71      6.94 o
  -7  16   4        0.03        4.23      6.28 o
  -6  16   4       22.27       34.20      7.30 o
  -5  16   4        9.98       20.80      5.57 o
  -4  16   4     1648.88     1633.36     35.16 o
  -3  16   4      433.35      421.13     15.06 o
  -2  16   4       17.42       25.14      4.62 o
  -1  16   4      498.81      515.29     19.14 o
   0  16   4      293.72      330.66     12.96 o
   1  16   4       55.32       53.55      5.70 o
   2  16   4      287.60      290.82     12.88 o
   3  16   4       13.05       23.14      5.56 o
   4  16   4        8.31        7.69      5.13 o
   5  16   4       13.76        5.07      5.79 o
   6  16   4       12.24        8.46      8.13 o
   7  16   4       30.05       22.38     12.64 o
  -8  17   4       12.50       11.81      9.41 o
  -7  17   4       36.56       43.33      8.15 o
  -6  17   4        0.02        1.28      7.39 o
  -5  17   4      220.91      206.59     11.18 o
  -4  17   4       15.59       14.83      5.03 o
  -3  17   4        1.44       -0.34      4.34 o
  -2  17   4      369.22      374.35     17.74 o
  -1  17   4       95.83      140.08      8.51 o
   0  17   4        1.34        4.74      4.38 o
   1  17   4        0.85        4.05      4.16 o
   2  17   4      850.47      872.29     24.12 o
   3  17   4        0.55       10.22      5.27 o
   4  17   4      106.22      100.79     11.21 o
   5  17   4       12.77       14.09      7.80 o
   6  17   4       84.39      100.26     12.26 o
   7  17   4      182.83      169.23     18.17 o
  -8  18   4       21.29       20.16     10.66 o
  -7  18   4        0.13        7.57      6.99 o
  -6  18   4       77.43       75.62     10.65 o
  -5  18   4      276.15      274.51     13.14 o
  -4  18   4      206.09      182.30     10.22 o
  -3  18   4       70.16       62.11      6.95 o
  -2  18   4      137.34      134.77      8.70 o
  -1  18   4       75.31       82.44      7.22 o
   0  18   4        9.77       10.60      5.53 o
   1  18   4       28.35       34.32      5.58 o
   2  18   4        1.36       13.35      5.02 o
   3  18   4        1.04       -4.94      4.60 o
   4  18   4        0.10       -3.50      5.38 o
   5  18   4        0.32       -2.35      7.04 o
   6  18   4        9.46        3.66      8.26 o
   7  18   4        7.50       -2.17     11.92 o
  -8  19   4       22.24       31.00     13.96 o
  -7  19   4      234.98      247.96     15.45 o
  -6  19   4        4.46       10.32      5.78 o
  -5  19   4        2.42       -0.69      4.96 o
  -4  19   4       77.53       57.38     11.18 o
  -3  19   4        6.28        2.03      4.86 o
  -2  19   4      597.13      582.73     22.25 o
  -1  19   4        0.93       -1.33      4.65 o
   0  19   4      231.85      240.27     11.70 o
   1  19   4      523.45      512.88     16.98 o
   2  19   4      312.86      283.97     12.55 o
   3  19   4       61.97       61.57      7.26 o
   4  19   4        7.10        3.31      5.80 o
   5  19   4       16.15       21.84      8.12 o
   6  19   4        3.11        0.47      8.58 o
   7  19   4        7.11       29.51     13.54 o
  -7  20   4       51.33       45.62      8.93 o
  -6  20   4        0.03       -1.86      7.82 o
  -5  20   4      136.19      134.44      9.75 o
  -4  20   4       16.02       13.91      5.79 o
  -3  20   4       20.12       15.09      6.02 o
  -2  20   4       28.59       23.47      7.15 o
  -1  20   4       22.18       13.89      5.64 o
   0  20   4       29.72       17.78      5.76 o
   1  20   4       91.28      126.18      9.73 o
   2  20   4      143.55      172.54     10.42 o
   3  20   4      180.88      177.02     16.30 o
   4  20   4      195.70      197.13     15.82 o
   5  20   4        3.85       -7.09      7.05 o
   6  20   4        0.64       -7.90      8.73 o
   7  20   4       15.50       12.30     12.42 o
  -7  21   4       30.19       36.54      8.53 o
  -6  21   4       32.94       32.61      7.81 o
  -5  21   4        0.23       -2.46      5.45 o
  -4  21   4       37.82       25.31      6.43 o
  -3  21   4       99.16       99.64      9.21 o
  -2  21   4        7.93       10.35      6.39 o
  -1  21   4       18.20       17.12      5.97 o
   0  21   4       77.04       95.47      8.58 o
   1  21   4        9.56        8.56      5.76 o
   2  21   4        0.24       -9.16      4.58 o
   3  21   4       40.86       42.55      7.15 o
   4  21   4      125.20      127.01     10.58 o
   5  21   4       92.04       84.74     11.51 o
   6  21   4        1.10        5.73      8.54 o
  -7  22   4      265.51      303.47     19.93 o
  -6  22   4       44.96       50.24      8.86 o
  -5  22   4        0.18       -5.36      5.37 o
  -4  22   4       16.70       12.90      5.77 o
  -3  22   4        1.24       -1.06      5.00 o
  -2  22   4       64.53       41.19      8.09 o
  -1  22   4       74.67       63.82      7.73 o
   0  22   4       43.13       21.85      6.30 o
   1  22   4      203.78      233.89     13.16 o
   2  22   4        0.50       -3.01      5.35 o
   3  22   4       39.78       36.71      8.08 o
   4  22   4        1.22        4.63      7.38 o
   5  22   4        1.03       10.19      8.36 o
   6  22   4       40.57       40.48     10.29 o
  -7  23   4       32.52       33.08      9.10 o
  -6  23   4        0.98        6.68      7.34 o
  -5  23   4       30.32       24.90      7.77 o
  -4  23   4        3.70       -3.00      5.84 o
  -3  23   4       30.16       24.55      6.27 o
  -2  23   4       44.95       35.52      8.21 o
  -1  23   4        0.10       -2.82      5.43 o
   0  23   4        4.25       -0.31      5.53 o
   1  23   4        2.74       -2.20      5.75 o
   2  23   4       30.38       23.99      7.39 o
   3  23   4        0.03       -3.15      5.67 o
   4  23   4        0.29        2.08      7.59 o
   5  23   4       12.52        3.78      8.40 o
   6  23   4      245.15      210.76     19.84 o
  -7  24   4        1.10       -3.11     10.27 o
  -6  24   4       12.80        3.43      7.81 o
  -5  24   4       52.41       52.98     14.31 o
  -4  24   4        4.11       -2.74      5.60 o
  -3  24   4      168.67      144.96     11.85 o
  -2  24   4      291.56      314.20     31.61 o
  -1  24   4       83.72       64.15      8.33 o
   0  24   4       37.93       24.96      6.84 o
   1  24   4       40.27       69.70      8.85 o
   2  24   4      252.91      231.10     17.92 o
   3  24   4       16.35        2.99      7.34 o
   4  24   4       20.98       15.65      8.33 o
   5  24   4      149.60      137.67     13.97 o
   6  24   4        9.97       -1.18     11.68 o
  -6  25   4       28.56       30.91      8.73 o
  -5  25   4      180.39      164.26     12.84 o
  -4  25   4      101.65      114.18     10.84 o
  -3  25   4       28.98       29.81      6.90 o
  -2  25   4        8.00       19.28      7.89 o
  -1  25   4        2.95       -0.24      6.16 o
   0  25   4       25.35       27.47      7.48 o
   1  25   4       25.33       24.20      7.52 o
   2  25   4        1.05        0.34      6.99 o
   3  25   4        0.16        1.56      8.84 o
   4  25   4        0.01       -1.17      8.04 o
   5  25   4       17.85        6.58     11.13 o
   6  25   4        0.19        7.63     11.93 o
  -6  26   4      103.95      116.26     15.14 o
  -5  26   4       10.40       19.74      8.35 o
  -4  26   4      113.83      125.44     14.34 o
  -3  26   4       41.79       33.29      7.44 o
  -2  26   4        9.65       12.74      9.21 o
  -1  26   4       65.94       77.79     11.45 o
   0  26   4        8.61        8.18      6.70 o
   1  26   4       20.99       12.35      9.35 o
   2  26   4        2.01       -5.68      9.27 o
   3  26   4        0.03       -0.94      9.59 o
   4  26   4        0.01      -13.38      9.58 o
   5  26   4        1.46        3.74      9.77 o
  -6  27   4       24.30       23.48      9.22 o
  -5  27   4       67.11       59.36     15.83 o
  -4  27   4       62.78       34.49     12.26 o
  -3  27   4        0.36       -0.73      6.28 o
  -2  27   4        2.12       -8.77     13.94 o
  -1  27   4       77.35       90.34     13.25 o
   0  27   4        3.67        0.81      6.83 o
   1  27   4        0.78       -6.70      9.13 o
   2  27   4       11.06        9.90      9.46 o
   3  27   4        5.66        1.82      9.44 o
   4  27   4       42.89       36.14     12.22 o
   5  27   4      115.31       73.86     14.99 o
  -5  28   4        2.79       -7.43      9.13 o
  -4  28   4        0.41       -0.60      7.75 o
  -3  28   4       21.43       24.65      7.51 o
  -2  28   4       22.97        9.31     10.38 o
  -1  28   4      108.21      114.53     14.97 o
   0  28   4      213.39      228.64     29.68 o
   1  28   4       67.62      105.99     23.32 o
   2  28   4       18.22       15.02     10.28 o
   3  28   4       62.11       43.71     11.78 o
   4  28   4       38.89       32.25     12.49 o
   5  28   4       23.38       22.27     17.90 o
  -5  29   4       10.59        9.98      8.66 o
  -4  29   4      166.57      150.78     13.23 o
  -3  29   4       48.97       45.76      8.36 o
  -2  29   4       27.90       19.46      9.98 o
  -1  29   4       52.46       54.05     12.92 o
   0  29   4      108.36      126.74     13.79 o
   1  29   4        1.08       -6.16      8.99 o
   2  29   4       13.43       13.48     11.51 o
   3  29   4       42.32       43.38     12.37 o
   4  29   4        2.01       -6.51     11.43 o
  -5  30   4        0.86      -15.75      9.43 o
  -4  30   4       27.67       15.70      9.04 o
  -3  30   4        0.31       -8.91      7.89 o
  -2  30   4       31.79       34.81     11.20 o
  -1  30   4      147.85      168.92     17.51 o
   0  30   4      133.90      123.60     13.74 o
   1  30   4       32.59       15.80     10.09 o
   2  30   4        7.76       -6.67      9.58 o
   3  30   4       50.14       60.58     13.48 o
   4  30   4       39.62       32.77     13.44 o
  -4  31   4        3.40       -2.87      8.60 o
  -3  31   4        2.25       -3.39      8.30 o
  -2  31   4       40.66       44.35     10.02 o
  -1  31   4        7.33       12.54     12.35 o
   0  31   4       40.74       32.80     10.93 o
   1  31   4       17.29        6.65     10.44 o
   2  31   4        0.00        4.02     10.46 o
   3  31   4       29.66       43.67     18.12 o
  -4  32   4       10.24       -2.03     11.67 o
  -3  32   4        1.50        1.16      8.75 o
  -2  32   4        1.15       -0.73      7.80 o
  -1  32   4        4.34        2.55     12.12 o
   0  32   4        4.83        8.28     11.90 o
   1  32   4       81.81       90.51     19.90 o
   2  32   4       13.92       11.27     11.30 o
   3  32   4        6.69      -11.83     15.38 o
  -3  33   4        0.38       -3.56      9.05 o
  -2  33   4        0.24       -8.25      8.10 o
  -1  33   4        3.39        0.65     12.78 o
   0  33   4       38.67       13.03     13.61 o
   1  33   4        9.03        7.39     10.46 o
   2  33   4        6.10        6.77     17.12 o
  -2  34   4       48.42       36.48      9.89 o
  -1  34   4       20.69       23.35     22.75 o
   0  34   4        6.93       21.17     14.06 o
   1  34   4        8.82        4.58     11.26 o
   2  34   4        7.51      -12.49     16.68 o
  -1  35   4       52.81       41.69     20.65 o
   0  35   4        5.67        2.55     25.08 o
  -9   1   5       64.67       58.34     12.54 o
  -8   1   5       19.84       26.33      6.62 o
  -7   1   5        1.91        7.54      5.15 o
  -6   1   5       10.31        4.36      4.07 o
  -5   1   5      808.23      746.64     17.73 o
  -4   1   5       95.51       98.01     14.01 o
  -3   1   5      120.10      116.18      6.00 o
  -2   1   5      141.70      129.25     15.97 o
  -1   1   5      131.40      142.64     16.10 o
   0   1   5       11.90        9.79      5.28 o
   1   1   5     1378.70     1421.48     27.81 o
   2   1   5       27.70       27.35      3.01 o
   3   1   5      222.68      177.98      8.50 o
   4   1   5      504.35      500.39     14.68 o
   5   1   5      122.27      131.75      8.60 o
   6   1   5       49.23      149.76     17.20 o
   7   1   5      430.62      403.84     16.40 o
   8   1   5        0.09       -0.25      9.76 o
  -9   2   5        1.80       10.49      7.15 o
  -8   2   5        4.55        9.78      7.74 o
  -7   2   5      150.75      125.70      8.85 o
  -6   2   5        1.63       10.20      4.56 o
  -5   2   5       11.95      113.48      8.56 o
  -4   2   5        7.07        3.52      5.94 o
  -3   2   5        5.90       24.66      5.37 o
  -2   2   5      241.04      267.67     16.61 o
  -1   2   5     2256.92     2431.12    125.94 o
   0   2   5       53.21       77.40     13.65 o
   1   2   5      506.39      698.31     13.03 o
   2   2   5      124.41      152.82      7.23 o
   3   2   5        0.63       11.43      5.18 o
   4   2   5       60.40      106.24     11.33 o
   5   2   5       93.02      113.17      8.17 o
   6   2   5      651.82      656.56     27.19 o
   7   2   5       29.96      101.45      9.73 o
   8   2   5       12.11       -0.16      9.67 o
  -9   3   5        6.99       28.31      8.08 o
  -8   3   5       44.50       43.84      6.84 o
  -7   3   5       10.43       21.74      5.29 o
  -6   3   5       64.54       66.31      6.14 o
  -5   3   5        0.30       17.96      9.18 o
  -4   3   5      274.05       70.92     10.45 o
  -3   3   5      825.38      705.10     21.56 o
  -2   3   5     1338.50     1252.85     35.30 o
  -1   3   5      143.06       72.57     11.09 o
   0   3   5     2406.33     2438.98     70.55 o
   1   3   5     1241.09     1447.87     38.83 o
   2   3   5      178.32      194.30     14.24 o
   3   3   5      910.80      896.38     23.39 o
   4   3   5       46.33       61.03      5.75 o
   5   3   5       23.22       31.90      8.32 o
   6   3   5      532.22      556.96     18.16 o
   7   3   5      499.10      461.68     17.46 o
   8   3   5        6.27        1.36     10.14 o
  -9   4   5      179.10      214.97     14.70 o
  -8   4   5       89.10       77.57      8.17 o
  -7   4   5        1.59        9.50      4.90 o
  -6   4   5       22.68       38.68      5.16 o
  -5   4   5      297.05      250.31      9.59 o
  -4   4   5        6.02       12.65      6.16 o
  -3   4   5        2.11       10.72      4.97 o
  -2   4   5      366.94      595.19     28.34 o
  -1   4   5      102.84      138.40     12.68 o
   0   4   5       19.60       31.90      5.79 o
   1   4   5     1164.58     1610.64     65.54 o
   2   4   5      416.87      381.49     22.77 o
   3   4   5        1.00        3.77     13.70 o
   4   4   5       32.01       42.95      7.98 o
   5   4   5      258.60      226.83     10.97 o
   6   4   5      287.22      317.95     16.24 o
   7   4   5      213.31      217.20     12.96 o
   8   4   5      187.00      145.81     15.31 o
  -9   5   5        1.19       31.43      8.01 o
  -8   5   5       34.23       39.61      6.80 o
  -7   5   5        0.01        2.28      4.54 o
  -6   5   5      244.25      302.88     26.29 o
  -5   5   5       19.43       45.32      6.44 o
  -4   5   5      113.97      102.89      7.58 o
  -3   5   5      147.91       93.80     12.02 o
  -2   5   5     1141.24     1095.01     30.44 o
  -1   5   5        2.65        7.44      4.21 o
   0   5   5       34.88       27.80      9.65 o
   1   5   5     2627.25     3086.15     81.60 o
   2   5   5      118.69      164.10     13.18 o
   3   5   5      622.48      541.95     17.16 o
   4   5   5      517.37      515.29     15.20 o
   5   5   5      159.35      161.80      9.39 o
   6   5   5      105.67      106.11      9.08 o
   7   5   5       25.71       45.98      8.34 o
   8   5   5       27.29       30.43     10.54 o
  -9   6   5      407.04      382.38     18.51 o
  -8   6   5        0.64        5.63      5.43 o
  -7   6   5        0.49        6.29      4.73 o
  -6   6   5      658.76      638.51     18.27 o
  -5   6   5      235.10      263.30     11.85 o
  -4   6   5      120.76      133.00      8.86 o
  -3   6   5      565.45      458.20     53.13 o
  -1   6   5        3.67        7.28      3.71 o
   0   6   5     3719.79     3671.84    103.50 o
   1   6   5     3063.33     3146.81     60.94 o
   2   6   5      114.52      115.38      9.38 o
   3   6   5        0.00        9.42      3.88 o
   4   6   5      184.84      171.69      8.83 o
   5   6   5       21.73       30.74      5.86 o
   6   6   5        1.31       -0.57      6.12 o
   7   6   5      280.81      299.76     15.12 o
   8   6   5        0.06       -5.78      9.55 o
  -9   7   5       29.87       54.40     10.99 o
  -8   7   5       27.06       21.24      6.49 o
  -7   7   5       25.59       47.53      6.37 o
  -6   7   5       45.09       24.51      7.85 o
  -5   7   5      102.51       84.70      7.40 o
  -4   7   5        0.02        7.45      3.60 o
  -3   7   5      765.83        0.41      3.88 o
  -2   7   5      482.21      514.91     13.01 o
  -1   7   5        0.27        5.00      2.90 o
   0   7   5      576.15      804.67     78.10 o
   1   7   5      546.84      643.80     44.93 o
   2   7   5       13.61        3.00      3.17 o
   3   7   5        0.54        3.35      3.58 o
   4   7   5       55.63       57.98      6.03 o
   5   7   5      355.01      319.29     12.88 o
   6   7   5        7.12        1.68      5.85 o
   7   7   5        2.95       23.50      7.41 o
   8   7   5       67.63       54.45     12.73 o
  -9   8   5      164.52      167.28     13.61 o
  -8   8   5        2.62        3.59      5.61 o
  -7   8   5       21.54       22.74      5.55 o
  -6   8   5       50.06       58.82      6.96 o
  -5   8   5       25.93       10.81      8.16 o
  -4   8   5       15.13       16.48      4.15 o
  -3   8   5      183.93      228.68     33.23 o
  -2   8   5      270.72      299.48     17.33 o
  -1   8   5      357.60      313.13     15.32 o
   0   8   5     1651.12     1847.72     54.76 o
   1   8   5      384.35      369.70     14.07 o
   3   8   5       25.58       39.82      5.05 o
   4   8   5       16.91        8.40      4.67 o
   5   8   5      255.25      245.81     11.82 o
   6   8   5        0.21       -3.59      5.69 o
   7   8   5       38.21       15.91      7.21 o
   8   8   5       56.30       38.43     12.06 o
  -8   9   5       60.12       58.38      7.96 o
  -7   9   5        8.35        3.36      4.92 o
  -6   9   5      469.14      417.70     15.75 o
  -5   9   5     1576.98     1468.95     39.36 o
  -4   9   5      325.75      393.00     15.02 o
  -3   9   5       21.70       35.25      6.12 o
  -2   9   5       70.55       65.14      5.21 o
  -1   9   5       25.27       15.09      8.00 o
   0   9   5        9.76        0.81      2.55 o
   1   9   5       27.69       36.01      3.97 o
   2   9   5      219.33      263.50     16.44 o
   3   9   5      124.27      149.53      8.50 o
   4   9   5      166.62      157.86      8.77 o
   5   9   5        2.18        1.80      5.08 o
   6   9   5      118.58       89.20      8.96 o
   7   9   5       20.46       14.38      8.15 o
  -8  10   5       27.02       14.71     10.21 o
  -7  10   5       17.69        5.74      5.27 o
  -6  10   5       13.26       21.79      5.54 o
  -5  10   5        5.56       26.57     10.73 o
  -4  10   5      849.33      813.21     24.09 o
  -3  10   5      569.02      564.15     23.25 o
  -2  10   5       57.41       65.17      4.42 o
  -1  10   5        1.28        2.85      2.57 o
   0  10   5     1098.35     1087.69     29.00 o
   1  10   5      633.31      588.01     14.97 o
   3  10   5       95.79       84.51      6.83 o
   4  10   5        1.93       -2.42      4.24 o
   5  10   5       21.07       11.75      5.55 o
   6  10   5        8.01        8.27      6.02 o
   7  10   5       54.14       63.95     10.87 o
  -8  11   5       50.03       54.36      7.74 o
  -7  11   5      203.57      209.61     11.70 o
  -6  11   5      473.73      462.46     17.09 o
  -5  11   5      826.64      803.82     24.84 o
  -4  11   5       28.53       41.56      6.62 o
  -3  11   5      207.98      241.94     13.85 o
  -2  11   5      350.56      367.15     16.36 o
  -1  11   5       28.75       28.26      3.53 o
   0  11   5       80.21       83.94      4.99 o
   1  11   5       36.58       57.62      6.00 o
   2  11   5       13.24       12.99      4.64 o
   3  11   5      359.56      350.65     12.23 o
   4  11   5      273.10      245.79     10.88 o
   5  11   5        3.72       -1.53      5.16 o
   6  11   5      144.33      130.56     10.23 o
   7  11   5       35.66       41.66     12.35 o
  -8  12   5       70.56       75.80      8.60 o
  -7  12   5       83.31       85.12      9.05 o
  -6  12   5      182.71      203.60     14.23 o
  -5  12   5       82.62       97.61      8.60 o
  -4  12   5        5.67        9.53      4.54 o
  -3  12   5       44.88       37.21      6.71 o
  -2  12   5      380.82      336.22     13.32 o
  -1  12   5      484.88      463.79     13.00 o
   0  12   5      145.19      146.30      7.04 o
   1  12   5       30.80       38.01      5.60 o
   2  12   5       15.94       14.02      4.66 o
   3  12   5      348.96      355.75     12.58 o
   4  12   5       14.65       17.00      5.29 o
   5  12   5      148.32      129.49      9.32 o
   6  12   5        3.87        8.12      7.08 o
   7  12   5        6.02        5.78      9.42 o
  -8  13   5       16.25       23.04      6.82 o
  -7  13   5       14.59       16.71      6.55 o
  -6  13   5       23.05       13.54      5.83 o
  -5  13   5      132.42      160.70      9.37 o
  -4  13   5      140.33      125.01      9.01 o
  -3  13   5      390.59      359.38     14.67 o
  -2  13   5       10.55        4.01      3.81 o
  -1  13   5       12.99        7.50      3.57 o
   0  13   5      677.58      671.84     21.51 o
   1  13   5      480.99      570.70     20.65 o
   2  13   5       11.36       16.56      6.48 o
   3  13   5      125.71      131.42      8.80 o
   4  13   5      208.57      172.22     10.58 o
   5  13   5        1.09       -8.25      5.59 o
   6  13   5       13.36        6.84      7.08 o
   7  13   5        1.90       -0.57      9.49 o
  -8  14   5        0.00        6.46      7.13 o
  -7  14   5        0.87        4.89      5.97 o
  -6  14   5       48.26       46.84      6.83 o
  -5  14   5        2.00        0.77      4.66 o
  -4  14   5      213.09      211.31     11.82 o
  -3  14   5        0.49        5.12      4.38 o
  -2  14   5      310.47      274.39     15.17 o
  -1  14   5       33.37       41.27      6.23 o
   0  14   5       65.76       68.62      6.20 o
   1  14   5      861.26      817.54     27.43 o
   2  14   5     2757.26     2791.87     70.91 o
   3  14   5      598.49      584.32     21.80 o
   4  14   5      263.10      240.15     12.72 o
   5  14   5      153.59      139.52     10.92 o
   6  14   5       62.39       63.06      9.56 o
   7  14   5        7.68       -4.33      9.38 o
  -8  15   5        5.82        4.24      7.07 o
  -7  15   5       42.88       58.27      8.20 o
  -6  15   5        7.26       12.43      7.42 o
  -5  15   5        0.06       -7.25      5.32 o
  -4  15   5      353.33      336.04     14.34 o
  -3  15   5      989.54      995.85     31.49 o
  -2  15   5       32.28       24.66      6.54 o
  -1  15   5      211.01      186.52     10.66 o
   0  15   5      192.55      189.56     11.05 o
   1  15   5       60.69       61.69      9.11 o
   2  15   5        0.43        7.19      4.89 o
   3  15   5      416.00      385.50     22.99 o
   4  15   5       83.52      108.93      9.27 o
   5  15   5       15.45        1.19      6.97 o
   6  15   5      111.51       98.39     10.78 o
   7  15   5      241.10      259.06     24.34 o
  -8  16   5       10.70       11.34      7.47 o
  -7  16   5        0.62       -2.27      6.27 o
  -6  16   5        9.58        9.62      5.66 o
  -5  16   5      263.70      287.09     13.06 o
  -4  16   5       31.58       34.29      6.40 o
  -3  16   5        2.73        9.39      4.77 o
  -2  16   5        1.67        0.50      5.86 o
  -1  16   5       18.92       21.47      5.14 o
   0  16   5      130.47      172.53      9.86 o
   1  16   5       17.86       17.64      4.99 o
   2  16   5      530.61      473.91     18.01 o
   3  16   5      430.59      415.02     15.73 o
   4  16   5      122.35      149.90     11.36 o
   5  16   5      154.63      171.36     12.08 o
   6  16   5      207.34      197.04     15.86 o
   7  16   5       49.34       61.38     12.27 o
  -8  17   5        6.00        9.22     10.59 o
  -7  17   5        6.41       18.18      7.27 o
  -6  17   5        1.51       -0.33      5.49 o
  -5  17   5       33.83       32.26      6.28 o
  -4  17   5      434.40      459.58     17.64 o
  -3  17   5      441.42      393.81     16.81 o
  -2  17   5       61.77       45.45      8.10 o
  -1  17   5      559.07      618.35     22.46 o
   0  17   5      138.35      130.83      9.09 o
   1  17   5        7.07       -0.32      4.27 o
   2  17   5      304.66      341.03     15.15 o
   3  17   5       34.11       30.44      6.17 o
   4  17   5        8.71        4.61      5.85 o
   5  17   5        3.89        7.89      6.30 o
   6  17   5       91.35       88.10     12.44 o
   7  17   5       23.57       20.27     10.58 o
  -7  18   5        2.03       -1.12      6.37 o
  -6  18   5        6.91       -7.82      5.32 o
  -5  18   5       31.22       22.67      6.13 o
  -4  18   5       49.35       42.77      7.38 o
  -3  18   5       47.05       43.14      8.39 o
  -2  18   5        1.48       -0.47      5.98 o
  -1  18   5        5.62        7.49      4.86 o
   0  18   5      200.21      228.07     13.06 o
   1  18   5       53.23       67.58      7.33 o
   2  18   5      605.78      557.37     20.23 o
   3  18   5       37.78       23.55      6.08 o
   4  18   5       45.22       50.24      8.00 o
   5  18   5       31.63       22.10      7.59 o
   6  18   5       32.17       15.13      9.90 o
  -7  19   5        7.86       12.22      8.49 o
  -6  19   5        0.51       -6.42      5.34 o
  -5  19   5       67.19       73.90      7.97 o
  -4  19   5        1.32       -2.62      5.12 o
  -3  19   5      152.87      150.79     11.28 o
  -2  19   5      112.68      114.13     11.92 o
  -1  19   5       61.20       57.88      7.56 o
   0  19   5       15.94        9.17      7.23 o
   1  19   5      592.69      599.11     20.89 o
   2  19   5      614.23      629.14     19.91 o
   3  19   5      411.50      361.02     14.73 o
   4  19   5        0.61       -3.32      5.62 o
   5  19   5        5.55        6.78      6.93 o
   6  19   5        6.25       -9.85      8.36 o
  -7  20   5        4.65       14.63      8.28 o
  -6  20   5       22.57       14.95      6.53 o
  -5  20   5        3.00        0.38     10.00 o
  -4  20   5      115.36      122.64      9.25 o
  -3  20   5       46.44       53.84      7.92 o
  -2  20   5      286.80      312.27     19.17 o
  -1  20   5      256.83      272.84     14.57 o
   0  20   5        6.53       -4.27      5.19 o
   1  20   5       18.54       18.97      6.06 o
   2  20   5        4.65       16.85      5.76 o
   3  20   5        6.48        9.77      5.95 o
   4  20   5        2.09       -2.40      5.79 o
   5  20   5       42.55       43.70     10.49 o
   6  20   5       15.37        9.74      9.14 o
  -7  21   5        3.18       -6.35      7.15 o
  -6  21   5       63.78       52.60     10.21 o
  -5  21   5       93.47      100.00      9.16 o
  -4  21   5       48.39       52.98      6.82 o
  -3  21   5        8.47        5.45      5.67 o
  -2  21   5       63.36       88.73     11.40 o
  -1  21   5       62.05       53.00      9.36 o
   0  21   5        6.14        6.78      5.75 o
   1  21   5      248.71      254.47     14.07 o
   2  21   5       36.76       41.99      7.14 o
   3  21   5       30.88       36.64      9.93 o
   4  21   5      208.26      215.94     13.31 o
   5  21   5       18.40       11.59      8.97 o
   6  21   5       99.93      102.57     13.56 o
  -7  22   5       28.41       20.18     15.43 o
  -6  22   5       48.75       33.95      9.36 o
  -5  22   5       35.25       32.90      7.16 o
  -4  22   5       63.58       44.26      6.74 o
  -3  22   5        0.97        1.83      5.87 o
  -2  22   5       10.34       19.90     10.71 o
  -1  22   5      329.19      327.84     19.69 o
   0  22   5        8.39        9.49      6.08 o
   1  22   5        5.92       -8.14      7.26 o
   2  22   5       12.97        7.58      5.91 o
   3  22   5       20.87       14.96      8.24 o
   4  22   5       26.67       32.04      7.81 o
   5  22   5      485.55      545.36     24.51 o
   6  22   5        4.27       -7.81      9.08 o
  -7  23   5      146.16      149.84     15.03 o
  -6  23   5        3.93       -5.64      7.06 o
  -5  23   5       10.13        5.97      6.42 o
  -4  23   5        3.00       -4.42      6.27 o
  -3  23   5       51.03       65.20      8.03 o
  -2  23   5        0.72        3.60      7.79 o
  -1  23   5       12.28       12.41      6.55 o
   0  23   5      276.55      293.68     16.09 o
   1  23   5        0.46        7.11      6.51 o
   2  23   5        9.28        3.11      6.48 o
   3  23   5        0.43        7.14      6.44 o
   4  23   5       25.45       27.15      9.22 o
   5  23   5        0.31        5.07      9.38 o
   6  23   5       42.84       30.62     11.08 o
  -6  24   5        9.57        8.93      7.99 o
  -5  24   5        0.58       -6.18      7.62 o
  -4  24   5       11.00        6.00      5.90 o
  -3  24   5       15.56       26.37      7.06 o
  -2  24   5       29.63       34.72      8.65 o
  -1  24   5       10.34       16.83     11.49 o
   0  24   5       14.23        7.97      6.36 o
   1  24   5      585.65      671.12     34.23 o
   2  24   5       50.91       45.42      8.64 o
   3  24   5        1.02        3.87      6.63 o
   4  24   5       37.37       42.23     11.33 o
   5  24   5       27.41       17.12     12.58 o
  -6  25   5       14.04       13.43      8.31 o
  -5  25   5        1.70       -1.61      7.21 o
  -4  25   5       16.76       11.04      6.11 o
  -3  25   5      280.11      314.54     18.21 o
  -2  25   5      302.36      327.17     25.78 o
  -1  25   5       59.76       57.43     15.48 o
   0  25   5       25.42       31.37      9.02 o
   1  25   5       47.60       25.15      7.80 o
   2  25   5       19.27       14.03      9.80 o
   3  25   5       21.06       22.80      7.69 o
   4  25   5       68.67       62.41     11.24 o
   5  25   5       46.59       35.34     10.83 o
  -6  26   5       18.84        4.45      8.85 o
  -5  26   5       49.92       63.88     10.10 o
  -4  26   5        1.27       -5.49      6.29 o
  -3  26   5        3.83        5.79      6.57 o
  -2  26   5      164.92      166.33     13.91 o
  -1  26   5      346.79      406.28     20.47 o
   0  26   5        9.70        0.21      6.79 o
   1  26   5       25.67       38.51      8.39 o
   2  26   5        7.62        6.68      7.48 o
   3  26   5      129.12      134.60     14.84 o
   4  26   5      118.60       97.23     12.69 o
   5  26   5        0.06       -3.02      9.42 o
  -5  27   5        0.04       -8.38      7.75 o
  -4  27   5        0.75      -13.40      7.09 o
  -3  27   5        5.12        9.12      6.62 o
  -2  27   5       73.75       74.17     11.16 o
  -1  27   5      247.44      258.11     28.85 o
   0  27   5       40.84       36.64      8.56 o
   1  27   5        4.15        8.08      7.43 o
   2  27   5       51.22       78.21     12.24 o
   3  27   5        0.04       -8.90     12.16 o
   4  27   5      179.21      187.88     17.47 o
  -5  28   5       23.89       23.94     13.76 o
  -4  28   5       11.59       12.11     10.45 o
  -3  28   5       23.12       16.97     10.11 o
  -2  28   5       84.14       81.89     12.41 o
  -1  28   5      104.25       81.03     11.75 o
   0  28   5       12.76       19.63      8.30 o
   1  28   5      115.66      124.83     14.00 o
   2  28   5        4.05        2.73      9.58 o
   3  28   5       26.90       15.33     16.73 o
   4  28   5        0.77       -4.80     19.12 o
  -5  29   5        6.97        0.89     12.66 o
  -4  29   5        0.03      -15.30      7.65 o
  -3  29   5        9.05        8.04     10.66 o
  -2  29   5       10.29       21.28     11.47 o
  -1  29   5        6.84       24.12     12.10 o
   0  29   5        6.39       12.90      9.23 o
   1  29   5      124.42      123.10     14.81 o
   2  29   5       26.11       42.39     11.86 o
   3  29   5        4.26        3.20     10.97 o
   4  29   5        1.20        9.61     11.53 o
  -4  30   5       13.07       10.29      8.87 o
  -3  30   5       10.98        0.75      7.54 o
  -2  30   5       19.51       44.17     12.77 o
  -1  30   5        3.52        7.80     11.46 o
   0  30   5       93.63       84.97     15.46 o
   1  30   5       48.21       38.08     10.99 o
   2  30   5       13.08        3.77     10.45 o
   3  30   5       10.15       -2.19     11.37 o
  -4  31   5        0.98       -3.01     10.41 o
  -3  31   5        0.42        1.42      8.74 o
  -2  31   5       75.14       84.83     14.78 o
  -1  31   5        6.78        6.95     12.32 o
   0  31   5      242.10      246.33     21.87 o
   1  31   5        3.29       -7.15     11.60 o
   2  31   5        0.00       -3.33     10.98 o
   3  31   5       26.39       15.48     24.10 o
  -3  32   5       30.76       19.64     10.91 o
  -2  32   5        6.86       -0.15     11.34 o
  -1  32   5       61.58       67.65     15.13 o
   0  32   5       14.94       46.29     14.65 o
   1  32   5        5.10        0.18     10.58 o
   2  32   5       67.52       78.19     15.78 o
  -2  33   5       54.71       50.28     10.71 o
  -1  33   5       93.79       85.62     16.23 o
   0  33   5      126.90      128.29     18.14 o
   1  33   5       21.38       -4.94     10.89 o
  -1  34   5        1.86        9.33     26.93 o
   0  34   5        4.73       10.52     22.59 o
  -9   0   6        5.36        5.22     14.57 o
  -8   0   6       50.55       49.41     11.56 o
  -7   0   6        1.14       26.43      8.63 o
  -6   0   6      121.45      150.06     20.39 o
  -5   0   6     2569.45     2445.67     84.90 o
  -4   0   6     1431.29     1113.35    195.76 o
  -3   0   6     2033.31     2002.10     66.91 o
  -2   0   6       75.42       60.10      5.93 o
  -1   0   6       32.14       53.43     11.46 o
   0   0   6      768.84      798.94     50.83 o
   1   0   6       88.54      160.74      6.66 o
   2   0   6       56.86       51.19      7.40 o
   3   0   6      277.24      306.71     21.95 o
   4   0   6      761.07      710.55     33.44 o
   5   0   6       49.15       37.62      8.72 o
   6   0   6      365.21      380.65     26.57 o
   7   0   6        7.61       14.63     10.81 o
  -9   1   6       16.97       12.62      7.41 o
  -8   1   6        1.65       12.27      6.49 o
  -7   1   6      158.67      154.66     10.57 o
  -6   1   6       61.94       60.02     10.88 o
  -5   1   6       99.96      633.33     28.20 o
  -4   1   6       10.28      156.96     17.22 o
  -3   1   6       70.64      162.51     13.50 o
  -2   1   6        2.63        7.73      3.09 o
  -1   1   6       12.22       35.65     10.97 o
   0   1   6      313.72      337.43     15.56 o
   1   1   6      298.37      311.25      7.68 o
   2   1   6       32.67       36.13      4.93 o
   3   1   6      326.64      404.64     15.79 o
   4   1   6      147.07      218.53     23.42 o
   5   1   6       13.17       19.46      5.65 o
   6   1   6      122.73      151.86     21.80 o
   7   1   6       80.98       89.51     10.08 o
  -9   2   6        2.92       10.53      7.47 o
  -8   2   6       25.18       25.13      7.24 o
  -7   2   6        9.43       19.47      5.31 o
  -6   2   6      595.08      563.87     22.67 o
  -5   2   6       36.10       61.42      7.60 o
  -4   2   6       18.18       13.37     11.80 o
  -3   2   6      635.74      678.68     20.90 o
  -2   2   6       81.82       83.15     12.93 o
  -1   2   6      104.62      123.20     29.68 o
   0   2   6       79.18      115.78     10.67 o
   1   2   6        0.28       39.63      5.58 o
   2   2   6      101.50       81.12      8.41 o
   3   2   6      566.93      563.58     24.96 o
   4   2   6      221.14      284.78     12.24 o
   5   2   6       45.47       38.85      6.38 o
   6   2   6        0.62       11.35      7.53 o
   7   2   6       23.57       27.71      8.11 o
  -8   3   6       37.69       45.28      7.92 o
  -7   3   6       18.87       24.55      5.54 o
  -6   3   6      171.33      225.18     12.12 o
  -5   3   6       60.80       58.15      7.28 o
  -4   3   6      105.72      154.38     18.50 o
  -3   3   6        0.32      109.93     11.48 o
  -2   3   6      739.99      841.22     31.44 o
  -1   3   6      200.37      231.35     15.08 o
   0   3   6      348.08      361.13     14.60 o
   1   3   6      137.42      140.38      7.89 o
   2   3   6      513.70      517.76     32.27 o
   3   3   6        0.00      103.89     20.32 o
   4   3   6      193.66      233.73     11.35 o
   5   3   6        1.56       24.63      8.24 o
   6   3   6       40.28       48.46      8.84 o
   7   3   6       20.23        8.75      7.47 o
  -8   4   6        5.38        6.42      5.86 o
  -7   4   6       37.33       45.60      6.35 o
  -6   4   6      512.24      514.04     18.11 o
  -5   4   6        0.24        8.79      5.00 o
  -4   4   6      604.28      595.72     28.37 o
  -3   4   6       11.65        3.94      4.87 o
  -2   4   6      290.59      347.44     35.19 o
  -1   4   6       67.58       95.36     10.03 o
   0   4   6       89.15      102.48     11.18 o
   1   4   6      643.89      574.68     15.13 o
   2   4   6      248.06      249.20     22.03 o
   3   4   6      142.88      160.94     17.62 o
   4   4   6       50.04       73.55      6.90 o
   5   4   6      332.75      301.03     13.17 o
   6   4   6       43.83       59.05      8.10 o
   7   4   6        2.84       13.28      7.55 o
  -8   5   6       60.03       44.94      7.35 o
  -7   5   6      163.36      190.03     10.77 o
  -6   5   6      238.65      283.53     19.51 o
  -5   5   6       92.69       74.02      9.81 o
  -4   5   6      344.55      399.58     19.03 o
  -3   5   6      946.28      890.71     32.00 o
  -2   5   6       20.93       56.10     11.35 o
  -1   5   6        5.08        2.65      3.17 o
   0   5   6       80.14       96.03      7.29 o
   1   5   6       39.20       59.83     17.91 o
   2   5   6       10.47       12.46      9.07 o
   3   5   6      936.34      871.69     26.33 o
   4   5   6      224.96      225.54     11.29 o
   5   5   6        0.47       31.07      6.92 o
   6   5   6      130.55      118.15      9.69 o
   7   5   6      380.03      366.20     17.78 o
  -8   6   6       89.98       91.68      8.88 o
  -7   6   6      161.40      153.04      9.71 o
  -6   6   6       51.18       54.14      7.15 o
  -5   6   6      100.89      118.67     11.92 o
  -4   6   6      196.86      304.53     25.89 o
  -3   6   6      116.04       -0.46      3.60 o
  -2   6   6      324.30      330.63     12.72 o
  -1   6   6       29.89       34.28      7.24 o
   0   6   6       17.61       10.77      8.69 o
   1   6   6       45.12       39.94      3.30 o
   3   6   6       13.27       13.81      6.72 o
   4   6   6       22.76       26.52      6.80 o
   5   6   6      585.68      507.49     16.55 o
   6   6   6        7.47       14.14      6.61 o
   7   6   6       15.05       20.89      8.79 o
  -8   7   6      103.25      102.70      9.17 o
  -7   7   6      166.11      146.33      9.57 o
  -6   7   6      224.86      227.53     12.39 o
  -5   7   6      154.85      133.87     12.93 o
  -4   7   6     1205.72     1141.16     42.57 o
  -3   7   6       14.29       13.48      9.52 o
  -2   7   6      152.29      211.12     13.41 o
  -1   7   6      192.63      211.12     22.34 o
   0   7   6      222.24      265.64     12.55 o
   1   7   6        3.71        0.63      2.42 o
   2   7   6       85.63       76.26     16.68 o
   3   7   6      128.83      126.12      9.03 o
   4   7   6        2.78       13.58      4.95 o
   5   7   6       37.65       36.73      7.03 o
   6   7   6        0.57       -4.67      6.08 o
   7   7   6      113.62      102.86     10.71 o
  -8   8   6        2.78        1.02      5.79 o
  -7   8   6       95.25       86.27      7.89 o
  -6   8   6        0.09       -0.02      5.47 o
  -5   8   6       72.66       90.21      8.42 o
  -4   8   6      338.88      423.95     62.82 o
  -2   8   6      168.79      156.60     10.16 o
  -1   8   6      560.39      588.74     21.48 o
   0   8   6        6.78       13.42      4.38 o
   1   8   6      102.94      100.65      6.38 o
   2   8   6      690.71      693.93     23.96 o
   3   8   6       79.40       82.73      6.65 o
   4   8   6      615.75      548.80     17.98 o
   5   8   6      156.19      160.65     10.12 o
   6   8   6       11.73        8.17      6.49 o
   7   8   6        9.77        8.31      8.46 o
  -8   9   6       12.14       13.60      6.25 o
  -7   9   6        9.04       14.24      5.70 o
  -6   9   6        0.47        4.41      5.83 o
  -5   9   6        4.35       13.06      4.92 o
  -4   9   6      531.02      516.85     23.32 o
  -3   9   6       56.13       48.78      6.58 o
  -2   9   6      478.02      489.27     17.63 o
  -1   9   6       42.63       42.54     11.35 o
   0   9   6      481.59      491.61     25.96 o
   1   9   6       55.55       55.10      9.26 o
   2   9   6       17.29       13.50      5.18 o
   3   9   6       63.61       60.86      6.36 o
   4   9   6        0.38        5.19      4.81 o
   5   9   6      246.92      271.83     12.84 o
   6   9   6        0.09      -10.44      5.73 o
   7   9   6       77.34       67.04      9.88 o
  -8  10   6        8.77       20.59      8.99 o
  -7  10   6       46.71       42.93      7.05 o
  -6  10   6        8.69        5.47      6.06 o
  -5  10   6      275.24      271.28     13.00 o
  -4  10   6       23.77       20.77      9.27 o
  -3  10   6        8.54        9.17      4.55 o
  -1  10   6      119.70      145.04     10.93 o
   0  10   6      148.48      120.79      8.66 o
   1  10   6      358.40      393.71     31.59 o
   2  10   6       91.55      114.48      6.94 o
   3  10   6        0.54       -1.10      4.12 o
   4  10   6        7.08        5.12      5.13 o
   5  10   6        1.60        3.54      5.61 o
   6  10   6        1.28        2.32      6.41 o
   7  10   6       23.72       17.79      8.03 o
  -8  11   6       16.87       10.30      6.50 o
  -7  11   6       20.53       31.47      7.09 o
  -6  11   6        4.97        7.26      6.31 o
  -5  11   6      109.85      112.30      8.99 o
  -4  11   6      432.29      462.24     17.85 o
  -3  11   6      314.06      308.86     24.96 o
  -2  11   6      388.81      148.48     15.53 o
  -1  11   6       25.07       25.15      4.86 o
   0  11   6        0.05        0.73      2.80 o
   1  11   6     2087.45     1973.06     60.53 o
   2  11   6       12.07        6.07      3.78 o
   3  11   6      265.17      257.81     11.92 o
   4  11   6      118.38       83.91      8.15 o
   5  11   6       98.67       76.74      8.17 o
   6  11   6       45.13       58.48      8.50 o
   7  11   6       36.56       41.39     10.26 o
  -8  12   6      108.34      107.07      9.75 o
  -7  12   6       54.28       67.71      8.37 o
  -6  12   6       25.79       34.90      7.53 o
  -5  12   6      399.59      369.51     16.21 o
  -4  12   6        2.88       12.54      5.90 o
  -3  12   6     1820.46     1638.26     57.83 o
  -2  12   6       34.56       56.97     10.77 o
  -1  12   6      262.43      205.15     27.46 o
   0  12   6        8.49        4.44      4.77 o
   1  12   6       73.31       70.83     10.08 o
   2  12   6       20.68       16.07      5.01 o
   3  12   6      345.71      340.29     13.52 o
   4  12   6      244.07      241.79     12.54 o
   5  12   6       16.05       -1.39      5.43 o
   6  12   6        2.44       -8.07      6.20 o
   7  12   6       13.12        6.26     10.13 o
  -8  13   6       29.90       24.30      7.04 o
  -7  13   6       49.90       52.32      8.25 o
  -6  13   6        0.51        3.27      6.24 o
  -5  13   6       98.70      103.18     13.05 o
  -4  13   6      224.65      205.73     12.11 o
  -3  13   6      526.35      534.87     19.12 o
  -2  13   6      555.12      548.44     33.86 o
  -1  13   6       50.27       35.07      6.25 o
   0  13   6        7.00        5.88      4.95 o
   1  13   6      312.88      332.18     13.62 o
   2  13   6      238.54      252.15     12.55 o
   3  13   6      744.96      684.37     23.53 o
   4  13   6       54.71       26.18      7.19 o
   5  13   6       10.48        6.33      6.62 o
   6  13   6       62.12       58.29      9.99 o
   7  13   6       22.91       29.17     11.13 o
  -8  14   6        3.83       11.32      6.75 o
  -7  14   6       61.54       55.72      8.52 o
  -6  14   6        1.34       -2.73      6.04 o
  -5  14   6      496.12      470.58     18.28 o
  -4  14   6       71.31       77.71      9.02 o
  -3  14   6      105.32       98.95      8.13 o
  -2  14   6       15.65       11.48      5.90 o
  -1  14   6       95.69      104.96     10.22 o
   0  14   6       93.71      100.18      7.52 o
   1  14   6      380.02      408.69     15.73 o
   2  14   6        6.93        9.11      5.02 o
   3  14   6        9.31        6.94      5.69 o
   4  14   6       45.39       48.40      7.98 o
   5  14   6      115.32       92.74     10.19 o
   6  14   6       62.62       57.13      9.90 o
   7  14   6       38.66       44.17     12.12 o
  -8  15   6       51.43       68.74      8.75 o
  -7  15   6       92.65      104.54     10.17 o
  -6  15   6        7.73       -3.64      6.39 o
  -5  15   6        5.59       10.23      5.76 o
  -4  15   6      363.33      374.38     16.58 o
  -3  15   6        0.34       -1.93      4.30 o
  -2  15   6      209.57      200.19     13.95 o
  -1  15   6       29.96       37.39      5.64 o
   0  15   6       23.88       28.86      5.38 o
   1  15   6      142.97      145.58      9.72 o
   2  15   6      518.46      510.78     18.93 o
   3  15   6      320.19      343.10     16.24 o
   4  15   6       50.75       50.05      9.29 o
   5  15   6        0.51       -7.35      6.24 o
   6  15   6      115.46      110.81     11.78 o
  -7  16   6       74.08       93.32     10.06 o
  -6  16   6        8.31        6.61      6.96 o
  -5  16   6       28.39       28.27      7.30 o
  -4  16   6        4.76        5.66      5.33 o
  -3  16   6       33.84       21.07      5.78 o
  -2  16   6       38.30       28.12      8.90 o
  -1  16   6        0.57        2.82      4.72 o
   0  16   6      382.30      377.22     15.02 o
   1  16   6        0.00       -4.47      4.14 o
   2  16   6      258.86      227.20     13.62 o
   3  16   6        4.49        4.50      5.74 o
   4  16   6       94.03      103.37     10.46 o
   5  16   6       25.79       29.33      8.01 o
   6  16   6        8.33       -6.81      7.84 o
  -7  17   6       88.56      117.37     11.08 o
  -6  17   6       22.36        5.91      6.97 o
  -5  17   6        7.31        9.74      6.23 o
  -4  17   6      177.80      171.20     12.26 o
  -3  17   6        6.61        3.68      5.02 o
  -2  17   6       48.26       49.85      8.76 o
  -1  17   6     1279.95     1368.12     42.50 o
   0  17   6      566.73      533.03     18.89 o
   1  17   6       36.44       47.57      6.69 o
   2  17   6      200.43      214.74     14.92 o
   3  17   6        0.20       -2.35      5.44 o
   4  17   6       20.19       11.76      6.88 o
   5  17   6      122.50      146.32     13.28 o
   6  17   6       16.31       10.37      9.44 o
  -7  18   6      148.00      146.42     17.54 o
  -6  18   6        1.56       -6.32      6.11 o
  -5  18   6        5.85        3.27      9.83 o
  -4  18   6       78.93       75.13      8.96 o
  -3  18   6        7.15        6.32      5.65 o
  -2  18   6      134.11      132.65     12.66 o
  -1  18   6      344.17      377.52     17.13 o
   0  18   6       20.02       22.84      5.87 o
   1  18   6       46.97       49.71      7.05 o
   2  18   6      318.11      282.60     14.84 o
   3  18   6       17.95       23.16     10.51 o
   4  18   6       15.61       12.64      6.62 o
   5  18   6        1.56        5.14      7.04 o
   6  18   6        2.48       -7.94      9.00 o
  -7  19   6       11.70        5.57      9.82 o
  -6  19   6        7.18       -0.76      7.43 o
  -5  19   6       10.51        6.41      6.05 o
  -4  19   6       36.51       35.75      7.49 o
  -3  19   6       17.95       22.95      6.28 o
  -2  19   6      206.57      200.53     24.65 o
  -1  19   6       85.29      107.30     11.74 o
   0  19   6       79.14      106.67     13.62 o
   1  19   6       20.16       19.70      6.07 o
   2  19   6       20.20       18.48      6.37 o
   3  19   6        0.24       -4.82      5.72 o
   4  19   6        1.13        0.62      6.57 o
   5  19   6       17.27       -0.58      8.88 o
   6  19   6        3.63        0.68      9.13 o
  -7  20   6        4.91       -2.65      7.14 o
  -6  20   6       51.07       47.57      9.18 o
  -5  20   6       12.14       18.31      7.02 o
  -4  20   6        9.30        4.79      6.16 o
  -3  20   6       31.07       27.50      7.05 o
  -2  20   6      110.80      115.45     12.71 o
  -1  20   6       39.01       35.73     10.21 o
   0  20   6      110.32      108.57     13.90 o
   1  20   6       40.76       41.49      7.17 o
   2  20   6      226.05      218.77     13.84 o
   3  20   6        3.50       -1.53      6.19 o
   4  20   6       18.02       20.82      7.59 o
   5  20   6       44.47       36.85      9.04 o
   6  20   6        5.83       -1.17      9.19 o
  -7  21   6        1.24        3.91      8.17 o
  -6  21   6       25.52        7.00      9.83 o
  -5  21   6       60.71       59.69     10.72 o
  -4  21   6      152.16      158.47     12.08 o
  -3  21   6       38.57       26.95      7.18 o
  -2  21   6      464.54      506.58     25.89 o
  -1  21   6       10.12       32.11     19.49 o
   0  21   6       60.14       80.57      9.43 o
   1  21   6      133.20      123.03     14.81 o
   2  21   6       47.34       57.20      8.54 o
   3  21   6        5.01       -2.62      6.34 o
   4  21   6        7.19        2.39      6.84 o
   5  21   6       89.92       82.13     12.70 o
  -6  22   6        8.69        5.60      6.94 o
  -5  22   6       24.22       13.41      7.25 o
  -4  22   6        6.34       19.08      7.14 o
  -3  22   6        0.70        0.18      6.10 o
  -2  22   6       39.55       43.29     15.69 o
  -1  22   6      413.21      455.44     24.60 o
   0  22   6      646.41      695.42     35.55 o
   1  22   6       46.44       57.78      8.26 o
   2  22   6      160.02      167.29     13.42 o
   3  22   6      140.82      161.40     13.02 o
   4  22   6        0.06       -9.47      6.44 o
   5  22   6       31.38       30.08     10.68 o
  -6  23   6       28.98       23.79     10.34 o
  -5  23   6       67.04       56.24      9.45 o
  -4  23   6      384.67      408.30     18.26 o
  -3  23   6       18.67       20.44      7.41 o
  -2  23   6       92.77      120.06     14.01 o
  -1  23   6      135.43      139.75     31.62 o
   0  23   6       53.50       66.88      9.52 o
   1  23   6      125.55      139.41     12.84 o
   2  23   6       11.39        4.97      6.78 o
   3  23   6        7.27        4.93      7.21 o
   4  23   6       81.38       92.40     10.75 o
   5  23   6        4.21        5.12      9.66 o
  -6  24   6       49.65       52.09      9.95 o
  -5  24   6        1.06        0.80      7.60 o
  -4  24   6        0.59       -0.04      6.63 o
  -3  24   6       11.11       -1.66      6.39 o
  -2  24   6      234.37      259.13     20.17 o
  -1  24   6      197.75      163.68     16.00 o
   0  24   6      194.23      230.61     15.70 o
   1  24   6      172.28      190.05     14.95 o
   2  24   6      195.37      210.03     14.48 o
   3  24   6        2.89        0.74      7.22 o
   4  24   6       15.14        9.70      9.54 o
   5  24   6        3.84        9.52     10.01 o
  -6  25   6        0.07        0.32      7.72 o
  -5  25   6      105.04       96.90     11.78 o
  -4  25   6       91.38       96.74     11.08 o
  -3  25   6       19.94        5.23      7.13 o
  -2  25   6       11.06       14.92      9.63 o
  -1  25   6       11.50       19.51      9.70 o
   0  25   6      418.36      497.14     22.85 o
   1  25   6      138.31      159.73     14.02 o
   2  25   6       78.06       66.05     10.00 o
   3  25   6        3.80       -3.65      7.27 o
   4  25   6      182.35      190.42     16.19 o
  -5  26   6       23.81       15.44      8.86 o
  -4  26   6       39.84       31.89     14.80 o
  -3  26   6       10.43       16.26      8.08 o
  -2  26   6       41.64       50.74     12.01 o
  -1  26   6       44.84       50.20     14.46 o
   0  26   6       76.41       58.09     12.38 o
   1  26   6       59.69       80.46     11.55 o
   2  26   6       23.06       21.65     10.85 o
   3  26   6        0.51       -4.69      7.31 o
   4  26   6        5.99      -13.15      9.10 o
  -5  27   6       34.12       39.81      9.57 o
  -4  27   6       61.17       74.44     10.85 o
  -3  27   6       69.14       70.31     10.93 o
  -2  27   6        8.90        7.68     32.89 o
  -1  27   6       41.13       32.41     10.84 o
   0  27   6        0.01        6.83     10.06 o
   1  27   6        6.18       -5.59      8.05 o
   2  27   6        3.14        2.99      8.76 o
   3  27   6       21.20       25.34     11.52 o
   4  27   6       24.13       19.51     12.76 o
  -5  28   6       42.04       31.96     16.78 o
  -4  28   6       10.93        8.22      9.98 o
  -3  28   6       38.44       38.36      9.76 o
  -2  28   6        1.14        4.80     10.01 o
  -1  28   6      130.41      160.99     18.40 o
   0  28   6       21.98       23.76     11.85 o
   1  28   6      138.28      158.30     15.29 o
   2  28   6        0.90        9.28     23.29 o
   3  28   6       18.63       13.91     11.61 o
  -4  29   6       91.08      107.35     16.62 o
  -3  29   6       30.49       14.24      9.82 o
  -2  29   6       33.88       23.12     11.71 o
  -1  29   6        4.71       -1.99     10.25 o
   0  29   6       50.92       17.07     11.73 o
   1  29   6       25.10       23.17     12.88 o
   2  29   6       39.07       39.99     22.38 o
   3  29   6        4.30        1.01     11.55 o
  -4  30   6        1.38       -5.16      8.53 o
  -3  30   6       14.70        9.00     10.01 o
  -2  30   6       23.53        3.91     15.08 o
  -1  30   6      279.05      296.27     32.38 o
   0  30   6       15.60       -7.67     16.42 o
   1  30   6       37.25       30.68     11.55 o
   2  30   6      109.56      108.83     14.94 o
  -3  31   6       49.80       62.74     17.20 o
  -2  31   6       64.92       42.55     18.35 o
  -1  31   6      217.28      228.49     28.81 o
   0  31   6       10.65        3.07     12.97 o
   1  31   6       15.71       15.61     23.27 o
   2  31   6       63.32       76.70     27.84 o
  -2  32   6       32.32       34.20     10.58 o
  -1  32   6       45.56       45.11     15.18 o
   0  32   6       84.13       69.84     16.90 o
   1  32   6        1.06       -2.39     19.07 o
  -8   1   7       15.11       23.64      9.37 o
  -7   1   7       63.19       25.39     10.23 o
  -6   1   7      744.66      776.70     34.09 o
  -5   1   7      722.34      809.02     27.21 o
  -4   1   7      468.21      414.58     15.82 o
  -3   1   7        0.84       11.12     14.67 o
  -2   1   7        7.27       31.01     18.16 o
  -1   1   7       10.15        5.09      5.73 o
   0   1   7      133.85      167.16     11.68 o
   1   1   7       41.92       54.43      4.87 o
   2   1   7      304.66      378.23     43.54 o
   3   1   7      796.26      894.05     96.86 o
   4   1   7        3.83       10.57      8.55 o
   5   1   7        7.25        4.90      6.42 o
   6   1   7       12.31        5.84      7.68 o
   7   1   7       16.45        1.56      7.71 o
  -8   2   7       73.52       66.35     13.82 o
  -7   2   7        0.66        6.23      8.54 o
  -6   2   7       63.02       39.57     13.46 o
  -5   2   7       45.23      193.74     18.91 o
  -4   2   7      301.18      343.65     40.42 o
  -3   2   7      265.19      216.36     14.70 o
  -2   2   7      144.66      139.78     17.76 o
  -1   2   7        3.24       14.26     10.49 o
   0   2   7      151.27      234.91     11.69 o
   1   2   7       94.08      140.65     12.10 o
   2   2   7      553.69      634.66     20.07 o
   3   2   7     1557.27     1541.33     42.14 o
   4   2   7       55.04       45.44      7.23 o
   5   2   7       55.30       51.36      7.64 o
   6   2   7       24.02       21.36      7.03 o
   7   2   7       20.82       23.88      8.50 o
  -8   3   7       25.16       52.72     11.08 o
  -7   3   7        2.19        5.12      7.00 o
  -6   3   7       10.27       24.54      8.06 o
  -5   3   7       92.81       84.42     11.78 o
  -4   3   7       95.79       91.36      9.55 o
  -3   3   7      399.84      459.79     19.16 o
  -2   3   7      514.90      529.16     25.13 o
  -1   3   7       31.32       40.74      8.72 o
   0   3   7      421.72      434.05     17.26 o
   1   3   7      479.39      576.45     21.35 o
   2   3   7      728.79      729.87     22.42 o
   3   3   7      479.22      460.05     24.53 o
   4   3   7       72.31       83.59      8.85 o
   5   3   7       89.07       90.75      8.95 o
   6   3   7       80.18       58.51      8.39 o
   7   3   7        0.50        2.47      8.62 o
  -8   4   7      205.70      260.30     19.01 o
  -7   4   7       48.44       41.79      8.83 o
  -6   4   7        9.71       10.25      6.21 o
  -5   4   7      173.02      155.85     10.94 o
  -4   4   7       82.83       87.35     14.92 o
  -3   4   7      282.04      338.55     15.61 o
  -1   4   7        2.26        2.31      5.97 o
   0   4   7       24.25       45.88     12.70 o
   1   4   7      570.22      698.93     18.22 o
   2   4   7      296.63      302.27     31.09 o
   3   4   7       71.33      111.07     22.90 o
   4   4   7       12.86       19.93      6.35 o
   5   4   7        0.23        5.68      5.78 o
   6   4   7       51.56       73.53      9.47 o
   7   4   7        2.25        6.76      7.88 o
  -8   5   7       20.46       34.31      8.12 o
  -7   5   7       95.61       98.10     15.87 o
  -6   5   7       52.30       37.64      7.93 o
  -5   5   7      117.87      138.17     12.99 o
  -4   5   7      293.31      250.96     21.85 o
  -3   5   7      475.21      562.83     22.56 o
  -2   5   7      422.96      470.24     19.37 o
  -1   5   7        1.93        1.85      4.78 o
   0   5   7      157.87      205.40     11.38 o
   1   5   7      995.99     1102.64     26.02 o
   2   5   7       64.01       70.24      6.48 o
   3   5   7        4.96        6.26      4.62 o
   4   5   7       20.08       14.27      6.09 o
   5   5   7        0.98        2.49      6.53 o
   6   5   7      187.98      208.90     12.64 o
   7   5   7      177.67      179.73     13.14 o
  -8   6   7        9.56       12.13      7.52 o
  -7   6   7       63.09       61.47      9.79 o
  -6   6   7        8.85        9.02      6.39 o
  -5   6   7      227.85      220.68     15.02 o
  -4   6   7      956.41     1047.38     39.69 o
  -3   6   7      291.66      310.51     14.94 o
  -2   6   7      325.82      355.01     31.74 o
  -1   6   7        0.66        1.19      3.58 o
   0   6   7       34.28       55.72      7.89 o
   1   6   7      878.50      886.52     40.72 o
   2   6   7      307.15      242.58     14.46 o
   3   6   7       90.03       92.99      8.28 o
   4   6   7       26.96       31.64     14.52 o
   5   6   7        2.38        4.03      6.00 o
   6   6   7        3.51       10.28      6.96 o
   7   6   7      172.46      194.42     13.52 o
  -8   7   7       48.11       45.53      8.73 o
  -7   7   7      211.89      217.41     13.67 o
  -6   7   7       17.40       15.57     10.58 o
  -5   7   7      137.49      125.89     12.37 o
  -4   7   7      898.97      961.73     96.89 o
  -3   7   7      459.89      495.90     20.83 o
  -2   7   7       54.90       90.34      7.96 o
  -1   7   7        6.86        5.78      4.02 o
   0   7   7      136.32      144.16      9.98 o
   1   7   7       85.61      121.01     19.98 o
   2   7   7       23.98       38.25      5.53 o
   3   7   7       44.89       54.15      7.11 o
   4   7   7      823.30      773.16     26.21 o
   5   7   7       23.22       24.40      6.91 o
   6   7   7      167.64      140.93     11.11 o
   7   7   7      258.01      227.68     14.24 o
  -8   8   7      128.85      111.42     11.15 o
  -7   8   7       44.93       63.23      8.37 o
  -6   8   7      102.16      110.99     13.62 o
  -5   8   7       15.76       14.42      6.87 o
  -4   8   7        4.33       17.78      8.80 o
  -3   8   7      396.35      419.05     18.54 o
  -2   8   7       11.75       13.79      3.62 o
  -1   8   7        4.09        6.30      4.22 o
   0   8   7        3.28       13.04      4.79 o
   1   8   7     1430.47     1375.60     36.91 o
   2   8   7      217.91      195.09     10.73 o
   3   8   7       99.43      114.20      9.35 o
   4   8   7      182.87      268.05     18.29 o
   5   8   7       67.46       81.76      9.36 o
   6   8   7        6.19        1.49      6.77 o
   7   8   7       70.68       66.28      9.97 o
  -8   9   7       67.63       73.98     10.03 o
  -7   9   7        1.70        8.39      6.28 o
  -6   9   7        4.36       14.31      8.48 o
  -5   9   7      262.88      258.43     17.61 o
  -4   9   7      259.05      202.31     13.59 o
  -3   9   7       56.89       81.23     12.18 o
  -2   9   7      162.11      162.91      9.05 o
  -1   9   7      129.96      103.78      8.62 o
   0   9   7      459.77      546.46     41.74 o
   1   9   7      130.39      124.16     14.45 o
   2   9   7       22.64       27.92      5.65 o
   3   9   7       21.39       26.29      8.94 o
   4   9   7      188.41      194.82     11.47 o
   5   9   7       37.14       36.93      7.43 o
   6   9   7        1.62       -8.54      9.07 o
  -8  10   7      204.74      186.74     13.73 o
  -7  10   7       93.72       86.45     12.98 o
  -6  10   7       15.53       23.64      8.90 o
  -5  10   7       18.76        8.02      8.57 o
  -4  10   7        0.99       -0.11      7.57 o
  -3  10   7     1042.81      987.14     53.73 o
  -2  10   7        3.68       10.65      5.65 o
  -1  10   7       24.28       30.88      7.62 o
   0  10   7     2360.23     2259.74     68.01 o
   1  10   7      715.41      757.45     23.01 o
   2  10   7      563.45      616.90     20.75 o
   3  10   7      384.87      389.20     16.54 o
   4  10   7       13.26       14.63      5.87 o
   5  10   7      139.64      119.00     10.56 o
   6  10   7       30.28       29.58      7.94 o
  -8  11   7       85.13       69.91      9.77 o
  -7  11   7        4.59        4.46      6.25 o
  -6  11   7       23.04       19.02      6.97 o
  -5  11   7      258.93      206.73     16.76 o
  -4  11   7       50.52       53.04      8.44 o
  -3  11   7     1565.42     1505.65     53.36 o
  -2  11   7        2.88        1.55      5.37 o
  -1  11   7      726.41      662.13     24.33 o
   0  11   7      338.50      327.54     18.62 o
   1  11   7      554.26      584.75     24.19 o
   2  11   7        3.61        0.65      4.34 o
   3  11   7       45.25       43.67      7.07 o
   4  11   7        2.22        1.67      5.47 o
   5  11   7       17.15       13.82      8.03 o
   6  11   7       59.44       45.88      8.18 o
  -8  12   7       72.91       66.43     10.50 o
  -7  12   7        9.91        2.85      7.42 o
  -6  12   7       69.75       62.26      9.13 o
  -5  12   7        3.17        2.82      8.79 o
  -4  12   7      134.07      117.08     11.50 o
  -3  12   7       43.26       80.40     13.82 o
  -2  12   7      197.04      195.02     18.03 o
  -1  12   7       18.73       17.14      8.55 o
   0  12   7      194.64      185.52     12.62 o
   1  12   7      590.78      533.43     22.84 o
   2  12   7      178.03      146.75     10.20 o
   3  12   7      210.40      191.82     12.60 o
   4  12   7       29.22       19.33      6.29 o
   5  12   7      104.42       85.43      9.54 o
   6  12   7       27.13       30.08      8.19 o
  -7  13   7       21.44       24.26      8.64 o
  -6  13   7        0.37       -4.32      6.04 o
  -5  13   7      117.33      111.69     11.54 o
  -4  13   7      450.16      457.55     30.66 o
  -3  13   7        3.43        8.82      5.66 o
  -2  13   7      262.78      252.08     21.98 o
  -1  13   7        4.00        8.15      5.27 o
   0  13   7      199.66      218.03     13.98 o
   1  13   7      299.99      314.38     16.96 o
   2  13   7       15.24        5.03      5.91 o
   3  13   7        2.16        1.83      5.68 o
   4  13   7       39.10       44.52      7.31 o
   5  13   7      189.56      154.96     11.77 o
   6  13   7       98.57       99.38     11.96 o
  -7  14   7       66.57       65.28     10.60 o
  -6  14   7       60.55       50.27      8.88 o
  -5  14   7       51.97       51.29     10.30 o
  -4  14   7        0.10        0.28      5.52 o
  -3  14   7      144.53      170.36     13.53 o
  -2  14   7       29.05       44.50     11.49 o
  -1  14   7       17.35       27.07      7.00 o
   0  14   7       38.82       24.82      6.73 o
   1  14   7       80.11       81.00      9.96 o
   2  14   7      232.41      271.24     17.81 o
   3  14   7       81.32      105.93     10.08 o
   4  14   7        4.80        0.04      6.43 o
   5  14   7       51.34       44.02      9.42 o
   6  14   7      291.19      307.04     25.62 o
  -7  15   7        6.08       -5.31      7.45 o
  -6  15   7        0.93        5.76      7.04 o
  -5  15   7      208.97      243.01     13.50 o
  -4  15   7       11.27        5.03      6.13 o
  -3  15   7       17.56       17.30      6.48 o
  -2  15   7       13.04       18.01      9.73 o
  -1  15   7      667.72      625.54     30.39 o
   0  15   7       61.07       81.59     10.38 o
   1  15   7       37.82       32.14      8.73 o
   2  15   7       17.65       14.53      5.68 o
   3  15   7       33.39       33.27      7.13 o
   4  15   7      105.43      110.69     11.11 o
   5  15   7       38.85       41.91      9.61 o
   6  15   7       50.83       37.50      9.92 o
  -7  16   7        0.98        2.64      7.82 o
  -6  16   7       78.14       69.21     10.06 o
  -5  16   7       47.75       66.63      8.47 o
  -4  16   7       72.24       73.30      8.64 o
  -3  16   7       16.19       10.07      6.01 o
  -2  16   7      693.98      688.15     42.41 o
  -1  16   7      842.46      861.29     38.76 o
   0  16   7        3.48        2.85      5.98 o
   1  16   7       15.60        4.71      6.18 o
   2  16   7       37.19       39.34      7.10 o
   3  16   7      228.53      256.57     15.31 o
   4  16   7        7.38        4.84      6.92 o
   5  16   7        5.28       -7.90      7.53 o
   6  16   7        0.31        0.09      8.03 o
  -7  17   7       59.27       51.34     10.40 o
  -6  17   7        0.12        6.21      7.19 o
  -5  17   7       63.51       56.11      8.39 o
  -4  17   7        0.00       -7.28      4.89 o
  -3  17   7        0.36        2.98      5.78 o
  -2  17   7        8.20       10.15      9.90 o
  -1  17   7       59.67       94.41     16.43 o
   0  17   7      120.96      151.55     13.01 o
   1  17   7       55.16       46.48      7.10 o
   2  17   7        7.02        9.18      6.66 o
   3  17   7       28.74        8.18      6.62 o
   4  17   7       43.40       31.33      8.49 o
   5  17   7        2.90        4.38      8.00 o
   6  17   7       35.89       24.89     11.97 o
  -7  18   7        1.24        9.70      8.79 o
  -6  18   7        0.87        0.96      8.82 o
  -5  18   7       26.81       26.35      7.47 o
  -4  18   7       55.92       65.07      9.29 o
  -3  18   7      175.22      169.57     11.97 o
  -2  18   7      406.93      436.54     22.73 o
  -1  18   7      940.75     1104.08     43.10 o
   0  18   7      211.68      226.44     13.03 o
   1  18   7        0.50       -2.80      5.04 o
   2  18   7        0.12        4.57      5.82 o
   3  18   7      129.95      135.27     17.09 o
   4  18   7        0.44        7.12      7.30 o
   5  18   7       27.02       12.30      8.75 o
  -7  19   7       58.65       54.19     20.07 o
  -6  19   7       16.32       19.07      8.02 o
  -5  19   7       11.12        7.69      9.96 o
  -4  19   7        2.07        1.12      6.16 o
  -3  19   7        2.46       10.62      5.62 o
  -2  19   7      156.34      157.48     14.29 o
  -1  19   7       94.62      136.90     13.50 o
   0  19   7        3.47       -3.71      5.38 o
   1  19   7      107.87       98.45      9.53 o
   2  19   7        9.26       10.30      6.71 o
   3  19   7        3.81        7.00      6.74 o
   4  19   7       34.60       30.91     13.32 o
   5  19   7       11.21       -4.59      8.07 o
  -6  20   7       35.84       27.13      8.78 o
  -5  20   7        0.68       -6.98      6.42 o
  -4  20   7       87.14      111.24     11.04 o
  -3  20   7        0.41        1.25      5.62 o
  -2  20   7      126.86      126.63     13.76 o
  -1  20   7        0.73        4.65      7.76 o
   0  20   7      160.91      139.70     10.84 o
   1  20   7       97.40       91.04      9.53 o
   2  20   7       57.32       65.24      9.15 o
   3  20   7        0.14        2.19      7.19 o
   4  20   7       25.34       17.85      8.48 o
   5  20   7       11.40        2.51      8.79 o
  -6  21   7        0.12       -6.54      7.65 o
  -5  21   7      169.71      165.86     15.43 o
  -4  21   7        2.08       -9.83      5.94 o
  -3  21   7      311.20      382.63     18.19 o
  -2  21   7       74.72       94.39     14.99 o
  -1  21   7       14.85       16.19      8.52 o
   0  21   7        5.19        8.60      6.82 o
   1  21   7        1.94       -5.37      5.89 o
   2  21   7       14.29        8.35      6.84 o
   3  21   7        0.11        8.10      7.17 o
   4  21   7        1.00      -10.83      7.34 o
   5  21   7       58.61       75.70     11.12 o
  -6  22   7        6.37        4.03      7.88 o
  -5  22   7       56.99       61.10     12.23 o
  -4  22   7       25.97       30.40      8.10 o
  -3  22   7      202.97      228.07     17.68 o
  -2  22   7       18.20        8.59     11.12 o
  -1  22   7       76.74       62.42     11.48 o
   0  22   7       11.60       11.93      7.37 o
   1  22   7        5.05        1.84      6.39 o
   2  22   7        2.61        1.86      6.90 o
   3  22   7        0.63       -5.39      6.98 o
   4  22   7        2.00        5.63      7.96 o
   5  22   7        2.19       -7.83      8.57 o
  -6  23   7        0.39       -6.86      8.63 o
  -5  23   7        0.19       -0.03      7.41 o
  -4  23   7       99.25      105.89     11.56 o
  -3  23   7      265.73      310.16     21.89 o
  -2  23   7       61.94       91.18     22.34 o
  -1  23   7      164.37      153.68     15.76 o
   0  23   7      201.20      244.05     19.45 o
   1  23   7       11.71       -1.40      6.72 o
   2  23   7       60.46       47.27      9.17 o
   3  23   7       57.47       73.93     10.81 o
   4  23   7        0.48       -3.76      7.92 o
  -5  24   7       82.25       86.15     14.30 o
  -4  24   7        3.41       11.20      7.58 o
  -3  24   7       13.45       20.33      8.88 o
  -2  24   7       11.34       -0.53      9.03 o
  -1  24   7        5.57        6.42      9.54 o
   0  24   7      171.38      199.79     17.70 o
   1  24   7       48.74       56.40     10.08 o
   2  24   7       38.54       31.02      8.60 o
   3  24   7        0.77      -11.17      7.20 o
   4  24   7        0.01      -14.20     10.83 o
  -5  25   7        4.27      -12.12     11.69 o
  -4  25   7        8.51       18.03      8.00 o
  -3  25   7        8.92        5.98      7.34 o
  -2  25   7        5.98        2.05      9.73 o
  -1  25   7        0.17        4.59      8.96 o
   0  25   7        7.37        5.44      9.33 o
   1  25   7      179.76      194.52     16.05 o
   2  25   7        0.02       -5.17      7.77 o
   3  25   7        3.81       10.13      8.48 o
   4  25   7        1.48        1.97      8.78 o
  -5  26   7        1.24       -4.41      8.00 o
  -4  26   7        5.17       15.99      8.60 o
  -3  26   7        8.28       -5.34      7.53 o
  -2  26   7       63.22      107.17     15.22 o
  -1  26   7        1.94       -5.38      9.25 o
   0  26   7        8.58        2.75     10.24 o
   1  26   7        0.89       -8.96     10.29 o
   2  26   7        1.94        4.69      9.09 o
   3  26   7       12.58        4.39     10.08 o
  -4  27   7      281.69      296.61     26.44 o
  -3  27   7       65.86       44.26      9.93 o
  -2  27   7        0.42        0.25     10.37 o
  -1  27   7        2.35       -7.87      9.98 o
   0  27   7       13.01        9.06     15.51 o
   1  27   7       41.24       58.96     11.32 o
   2  27   7       17.29        6.66      9.66 o
   3  27   7        2.76      -13.04      8.50 o
  -4  28   7       19.73       10.44      8.87 o
  -3  28   7       17.43       -1.50      9.87 o
  -2  28   7        0.98        8.22     13.55 o
  -1  28   7        6.31      -11.62     10.35 o
   0  28   7        6.41       -2.16     10.65 o
   1  28   7       90.65       82.48     12.54 o
   2  28   7       65.18       72.35     12.75 o
  -3  29   7        9.53        6.12      9.09 o
  -2  29   7        0.72       -8.95     17.76 o
  -1  29   7        1.05        9.10     11.50 o
   0  29   7       17.09       22.57     14.97 o
   1  29   7       52.80       66.00     18.92 o
   2  29   7       51.28       68.24     16.90 o
  -2  30   7       34.09       51.55     26.41 o
  -1  30   7        1.26        5.87     11.40 o
   0  30   7       23.59       15.71     12.35 o
   1  30   7       33.50       24.04     14.74 o
  -1  31   7        0.61      -30.05     15.81 o
   0  31   7      106.31       74.03     21.94 o
  -8   0   8       16.66       26.03     15.47 o
  -7   0   8       81.16      111.30     20.20 o
  -6   0   8      426.36      412.40     32.09 o
  -5   0   8      457.06      552.81     35.27 o
  -4   0   8      267.93      312.16     22.47 o
  -3   0   8      885.82      711.88     36.74 o
  -2   0   8       18.24       49.73     11.32 o
  -1   0   8       16.16       56.29     13.12 o
   0   0   8      695.12      649.92     27.21 o
   1   0   8      530.29      569.97     25.30 o
   2   0   8      612.82      689.70     31.20 o
   3   0   8        0.00       47.31      8.85 o
   4   0   8       72.63      109.32     13.95 o
   5   0   8       31.17       42.80     11.94 o
   6   0   8      145.71      137.36     21.50 o
  -8   1   8       33.09       25.95     11.33 o
  -7   1   8       68.46       79.54     12.47 o
  -6   1   8      264.73      290.72     60.66 o
  -5   1   8      507.09      558.07     65.07 o
  -4   1   8      344.89      352.07     20.39 o
  -3   1   8       44.96       72.03      9.89 o
  -2   1   8      163.95      209.03     22.02 o
  -1   1   8      272.25      243.37     17.99 o
   0   1   8      188.82      254.90     38.43 o
   1   1   8      342.11      457.90     21.43 o
   2   1   8      737.32      801.58     36.20 o
   3   1   8      339.18      333.27     14.78 o
   4   1   8      148.06      139.11     11.10 o
   5   1   8        8.15       11.98      8.40 o
   6   1   8        3.37       17.69      8.26 o
  -8   2   8        0.18        9.35     10.08 o
  -7   2   8       33.69       57.36     11.50 o
  -6   2   8        1.88       31.19     10.11 o
  -5   2   8       77.67      100.64     13.92 o
  -4   2   8       41.17       80.05     10.25 o
  -3   2   8      138.68      134.24     12.44 o
  -2   2   8      837.87      715.92     43.87 o
  -1   2   8      110.79      114.75     22.18 o
   0   2   8      279.85      344.97     21.30 o
   1   2   8      256.28      254.57     26.44 o
   2   2   8      354.13      457.84     26.39 o
   3   2   8      151.77      145.80     10.19 o
   4   2   8        2.69       11.64      5.84 o
   5   2   8       17.86       30.48      8.07 o
   6   2   8       29.74       26.65      8.75 o
  -8   3   8       32.64       40.01     12.39 o
  -7   3   8        0.03        8.10      8.26 o
  -6   3   8       83.36       78.99      9.25 o
  -5   3   8       11.82       19.71      6.45 o
  -4   3   8       18.74        9.02      5.79 o
  -3   3   8        4.77       -2.00      7.97 o
  -2   3   8       79.88       58.10     13.31 o
  -1   3   8       55.10       69.90     22.32 o
   0   3   8      422.66      477.13     19.38 o
   1   3   8        4.34       53.04     15.50 o
   2   3   8      768.45      804.55     24.76 o
   3   3   8      265.18      282.76     13.85 o
   4   3   8       41.18       38.08     10.67 o
   5   3   8        2.57       -1.03      6.41 o
   6   3   8        0.05       -7.94      6.52 o
  -8   4   8        2.38       16.26     10.46 o
  -7   4   8       25.64       27.18      8.33 o
  -6   4   8       48.42       58.11      8.36 o
  -5   4   8      158.63      171.59     18.01 o
  -4   4   8        3.46        1.88      7.21 o
  -3   4   8        0.00       -5.33      9.03 o
  -2   4   8       44.74       58.08     13.57 o
  -1   4   8        6.64       17.53      7.64 o
   0   4   8      109.88      207.54     64.65 o
   1   4   8      229.68      355.94     37.82 o
   2   4   8      163.31      233.32     33.90 o
   3   4   8      335.02      367.69     15.85 o
   4   4   8       12.43        5.15      7.97 o
   5   4   8        0.33        8.17      6.76 o
   6   4   8        0.19       -6.45      8.23 o
  -8   5   8       23.34       31.91     11.65 o
  -7   5   8       44.19       62.51     10.05 o
  -6   5   8       34.67       34.08      6.93 o
  -5   5   8      243.70      249.55     15.79 o
  -4   5   8       85.02       80.96     11.81 o
  -3   5   8      235.86      184.65     15.84 o
  -2   5   8      108.66      124.66     10.17 o
  -1   5   8        2.89        5.22     10.71 o
   0   5   8      227.43      203.71     11.93 o
   1   5   8     1196.46     1117.65     44.73 o
   2   5   8       74.69       77.04      9.94 o
   3   5   8       16.48       24.40      7.17 o
   4   5   8        8.82        9.75      6.18 o
   5   5   8       15.34       13.01      7.29 o
   6   5   8       15.61       -3.86      7.75 o
  -8   6   8       14.74       17.30      8.94 o
  -7   6   8      221.56      220.47     16.22 o
  -6   6   8       65.19       64.98      8.66 o
  -5   6   8        3.99       12.21     12.86 o
  -4   6   8      263.01      222.17     13.76 o
  -3   6   8      618.36      637.26     31.94 o
  -2   6   8      127.26      157.22     15.77 o
  -1   6   8      237.07      252.67     14.42 o
   0   6   8      175.60      173.13     11.33 o
   1   6   8        3.92       13.42      6.53 o
   2   6   8        0.34        0.65      4.35 o
   3   6   8      140.89      161.62     19.37 o
   4   6   8       35.83       35.38      7.78 o
   5   6   8        8.95        2.56      6.80 o
   6   6   8        1.09       -9.79      6.70 o
  -8   7   8       30.97       25.21      9.53 o
  -7   7   8       27.36       33.08      9.84 o
  -6   7   8       41.38       42.06      7.72 o
  -5   7   8        9.11        7.50      6.33 o
  -4   7   8       94.61       93.02      9.92 o
  -3   7   8        6.46       15.78      7.01 o
  -2   7   8      694.35      655.75     28.11 o
  -1   7   8      932.42      809.20     28.00 o
   0   7   8       92.58       87.52      8.74 o
   1   7   8      107.76      114.36     10.70 o
   2   7   8        1.22       -1.81      4.24 o
   3   7   8      814.87      758.70     25.22 o
   4   7   8      233.71      232.86     14.79 o
   5   7   8        1.35       -1.98      6.77 o
   6   7   8       34.05       27.98      8.55 o
  -7   8   8        3.29        6.91      7.12 o
  -6   8   8       71.05       56.06     12.80 o
  -5   8   8       15.97       21.63      7.65 o
  -4   8   8       10.96       12.25      6.12 o
  -3   8   8      905.86      811.82     41.24 o
  -2   8   8       40.98       50.24     13.97 o
  -1   8   8        3.07       -1.87      6.78 o
   0   8   8      455.78      447.70     19.37 o
   1   8   8       95.88       94.25      7.68 o
   2   8   8        3.14        0.36      4.46 o
   3   8   8       68.05       80.14      9.12 o
   4   8   8      225.69      221.63     14.71 o
   5   8   8        2.94        3.28      7.05 o
   6   8   8       26.49        8.82      7.91 o
  -7   9   8      127.79      137.41     13.36 o
  -6   9   8       16.75       26.69      9.09 o
  -5   9   8        1.54        3.90      6.35 o
  -4   9   8       89.65      117.13     11.49 o
  -3   9   8      178.49      200.68     12.11 o
  -2   9   8       87.02       82.26      7.54 o
  -1   9   8      184.00      168.62     11.55 o
   0   9   8      334.88      336.46     16.67 o
   1   9   8      530.87      527.75     18.03 o
   2   9   8       54.34       52.55      6.93 o
   3   9   8       85.41       90.52      9.16 o
   4   9   8      218.62      216.79     14.37 o
   5   9   8       33.52       18.85      7.87 o
   6   9   8        5.61       -5.69      6.99 o
  -7  10   8       62.84       80.85     11.23 o
  -6  10   8      155.11      153.97     15.93 o
  -5  10   8        2.52       -1.11      6.43 o
  -4  10   8      336.21      321.01     32.92 o
  -3  10   8       21.46       31.01      6.19 o
  -2  10   8       17.82       15.26      4.37 o
  -1  10   8      290.06      310.37     15.51 o
   0  10   8      414.19      476.12     20.74 o
   1  10   8      165.71      192.14     10.67 o
   2  10   8      112.53      110.64      9.17 o
   3  10   8       17.34        6.45      5.76 o
   4  10   8       17.50       38.71      7.98 o
   5  10   8        0.00       -3.26      8.31 o
   6  10   8        7.77       -6.75      7.43 o
  -7  11   8       19.29        0.34      9.92 o
  -6  11   8        1.93       -0.91      8.69 o
  -5  11   8       68.71       71.12     10.97 o
  -4  11   8      339.55      344.18     18.58 o
  -3  11   8        9.04        7.62      5.21 o
  -2  11   8      200.76      219.34     16.00 o
  -1  11   8      290.82      269.05     17.54 o
   0  11   8      244.11      200.71     13.58 o
   1  11   8      140.36      139.13      9.43 o
   2  11   8        0.54        8.53      5.31 o
   3  11   8      350.58      328.12     16.24 o
   4  11   8       17.22       10.24      6.87 o
   5  11   8       16.99        9.38      8.45 o
   6  11   8        1.86       -8.50      7.26 o
  -7  12   8        4.06        2.65      9.54 o
  -6  12   8       77.98       56.04     11.45 o
  -5  12   8      113.49      102.20     12.30 o
  -4  12   8       21.99       33.75     11.91 o
  -3  12   8      121.60      145.38     11.64 o
  -2  12   8      499.83      552.62     26.94 o
  -1  12   8      430.76      411.87     22.40 o
   0  12   8       28.30       27.15      8.37 o
   1  12   8       11.56       11.44      6.08 o
   2  12   8     1169.42     1102.32     34.48 o
   3  12   8        2.59        8.63      6.15 o
   4  12   8      257.41      239.06     15.78 o
   5  12   8       97.98      103.14     10.48 o
   6  12   8       10.46        4.81      8.04 o
  -7  13   8       34.07       13.22     10.75 o
  -6  13   8       19.38       19.91      9.01 o
  -5  13   8       51.41       59.31     10.47 o
  -4  13   8      562.22      490.38     23.68 o
  -3  13   8      108.64      108.82     10.60 o
  -2  13   8      212.54      176.10     19.18 o
  -1  13   8      197.71      217.21     19.36 o
   0  13   8       84.64       72.07      9.11 o
   1  13   8      207.86      196.25     14.93 o
   2  13   8       81.24       86.55     11.11 o
   3  13   8        5.87        7.20      7.58 o
   4  13   8       31.78       27.51      7.86 o
   5  13   8      255.40      241.48     14.64 o
  -7  14   8        0.01       -5.45      7.65 o
  -6  14   8      105.40      113.83     14.92 o
  -5  14   8       29.12       29.14      8.82 o
  -4  14   8      331.68      371.99     31.53 o
  -3  14   8        0.75        8.24      5.90 o
  -2  14   8       16.80       15.06      8.62 o
  -1  14   8      380.63      358.70     22.24 o
   0  14   8       33.67       23.08      7.10 o
   1  14   8       15.87       15.84      7.18 o
   2  14   8      432.14      428.73     22.04 o
   3  14   8       39.24       34.14     13.62 o
   4  14   8        9.70       14.83      8.66 o
   5  14   8       49.18       57.39     10.74 o
  -7  15   8        0.01        9.18      8.47 o
  -6  15   8       93.51       98.61     17.21 o
  -5  15   8       85.85       86.93     12.40 o
  -4  15   8       79.91       74.60     10.34 o
  -3  15   8      223.04      203.42     14.54 o
  -2  15   8      241.64      254.84     23.98 o
  -1  15   8      306.33      295.02     20.63 o
   0  15   8       16.21       12.42      6.83 o
   1  15   8       47.98       34.56      9.41 o
   2  15   8        3.87        8.36      7.43 o
   3  15   8       11.54       17.80      8.42 o
   4  15   8        0.51        2.30      7.27 o
   5  15   8        0.20        4.72      8.45 o
  -7  16   8      163.51      152.84     14.78 o
  -6  16   8        3.01        4.88      8.67 o
  -5  16   8      151.38      164.41     18.71 o
  -4  16   8        2.05       18.71      7.09 o
  -3  16   8       37.77       21.89     10.82 o
  -2  16   8      147.49      153.58     20.14 o
  -1  16   8       50.26       57.61     12.20 o
   0  16   8       32.45       25.34      7.84 o
   1  16   8        0.45        3.52      6.67 o
   2  16   8       98.46       95.47     12.15 o
   3  16   8        0.06        6.70      7.83 o
   4  16   8        4.06        4.90      7.49 o
   5  16   8       62.23       46.29     10.74 o
  -6  17   8       15.44       16.35      7.73 o
  -5  17   8      129.32      145.02     15.06 o
  -4  17   8       33.25       41.26     10.16 o
  -3  17   8      142.47      133.27     18.23 o
  -2  17   8      782.16      797.69     48.93 o
  -1  17   8      276.38      294.07     25.12 o
   0  17   8       11.65       11.25      6.95 o
   1  17   8       13.40       12.18      7.64 o
   2  17   8       17.97       23.36      8.45 o
   3  17   8      283.96      292.40     17.25 o
   4  17   8        0.51        0.71      7.49 o
   5  17   8        0.01       -0.15      8.53 o
  -6  18   8       76.90       84.06     11.10 o
  -5  18   8      146.08      141.91     14.37 o
  -4  18   8       81.83       87.69     12.14 o
  -3  18   8      163.62      155.22     14.21 o
  -2  18   8        4.34       36.69     13.19 o
  -1  18   8       69.70       72.95     16.22 o
   0  18   8       13.87        6.50      7.05 o
   1  18   8       27.47        6.27      7.26 o
   2  18   8      128.26      121.93     13.57 o
   3  18   8        4.24        5.73      7.31 o
   4  18   8       80.25       64.09     15.58 o
   5  18   8      128.21       97.67     13.29 o
  -6  19   8        3.79        9.19      8.17 o
  -5  19   8      147.69      132.86     11.91 o
  -4  19   8      258.17      263.07     18.85 o
  -3  19   8       32.10       24.81      8.80 o
  -2  19   8       23.05       11.35     12.12 o
  -1  19   8      302.57      272.79     28.64 o
   0  19   8       81.55       81.36     15.12 o
   1  19   8       27.09       26.32     10.74 o
   2  19   8      116.40      127.01     11.45 o
   3  19   8       49.43       56.54      9.80 o
   4  19   8       23.04       15.89      8.85 o
  -6  20   8      137.48      157.72     14.79 o
  -5  20   8        4.55        8.86      8.66 o
  -4  20   8       18.09       13.92     10.74 o
  -3  20   8      131.45      101.86     12.56 o
  -2  20   8        5.62       -1.79     11.60 o
  -1  20   8        7.70        2.24     11.15 o
   0  20   8        0.12       -5.71      7.85 o
   1  20   8       52.73       51.78     10.36 o
   2  20   8      144.95      175.69     13.24 o
   3  20   8        1.85       -4.44      7.02 o
   4  20   8      164.36      197.26     15.46 o
  -5  21   8       37.09       50.86     15.09 o
  -4  21   8        6.09        3.68      6.81 o
  -3  21   8       33.03       34.44      9.68 o
  -2  21   8        0.12       -1.41     12.21 o
  -1  21   8      167.47      166.50     23.82 o
   0  21   8        5.56       -6.12      9.12 o
   1  21   8        4.42        6.70      6.77 o
   2  21   8       27.95       21.68      8.81 o
   3  21   8        9.44       12.83      8.07 o
   4  21   8        0.20       -6.77      8.11 o
  -5  22   8       20.05       19.86      8.10 o
  -4  22   8       44.08       48.94      9.38 o
  -3  22   8      209.66      229.15     15.42 o
  -2  22   8        9.78        4.85      9.14 o
  -1  22   8      237.02      232.70     21.70 o
   0  22   8       86.48       81.03     12.74 o
   1  22   8      105.42      118.57     11.54 o
   2  22   8      135.51      147.69     18.29 o
   3  22   8        8.38        2.66      8.81 o
   4  22   8        0.52       -3.23      8.49 o
  -5  23   8       32.54       34.49      9.17 o
  -4  23   8       24.07       16.29      8.02 o
  -3  23   8       84.94       69.99     10.05 o
  -2  23   8       11.02       10.09      9.71 o
  -1  23   8       23.64       14.23      9.76 o
   0  23   8       20.06       19.05     10.03 o
   1  23   8       22.52       17.07      9.49 o
   2  23   8       65.65       65.05     10.70 o
   3  23   8        5.43       -4.77      7.94 o
  -5  24   8      150.76      191.96     17.35 o
  -4  24   8        9.26        3.79      7.71 o
  -3  24   8        0.17       -2.97      8.14 o
  -2  24   8       17.76        5.48      9.94 o
  -1  24   8       47.11       77.63     14.97 o
   0  24   8       65.92       75.15     13.63 o
   1  24   8       19.07       13.62      8.06 o
   2  24   8      271.00      273.26     18.51 o
   3  24   8      153.02      142.07     14.04 o
  -4  25   8       29.88       45.16     12.46 o
  -3  25   8        5.51       -0.35      7.31 o
  -2  25   8        0.25       -3.02      9.75 o
  -1  25   8        5.55        9.95     13.56 o
   0  25   8        4.20       21.02     11.21 o
   1  25   8        0.01      -12.70     16.04 o
   2  25   8        1.67       -2.37      8.29 o
   3  25   8       22.81       26.89      9.94 o
  -4  26   8       71.16       74.49     11.79 o
  -3  26   8        8.30       10.20      8.39 o
  -2  26   8       14.13       -0.16     18.78 o
  -1  26   8        0.50       -5.42      9.79 o
   0  26   8       21.08       -0.33     11.87 o
   1  26   8       11.89        3.23     12.02 o
   2  26   8       11.97       -3.36     12.54 o
  -3  27   8      109.45      137.45     22.53 o
  -2  27   8        7.23       -1.88     11.03 o
  -1  27   8       36.36       41.71     16.29 o
   0  27   8       52.78       52.55     14.14 o
   1  27   8        5.56      -15.03     11.13 o
   2  27   8       10.48        6.14     23.81 o
  -2  28   8       10.70        7.87     11.52 o
  -1  28   8       11.14        8.84     11.05 o
   0  28   8       18.72        2.12     11.78 o
   1  28   8       11.64       17.67     12.87 o
  -1  29   8        4.54      -11.36     11.64 o
   0  29   8       49.94       37.40     13.94 o
  -7   1   9        4.12       23.92      9.35 o
  -6   1   9        0.03       -5.69      8.03 o
  -5   1   9       80.85       87.09     10.74 o
  -4   1   9       52.04       55.91      7.64 o
  -2   1   9       81.83       70.88     15.53 o
  -1   1   9       41.09       49.22     20.43 o
   0   1   9        0.95       -1.96     11.39 o
   1   1   9      203.41      189.86      9.69 o
   2   1   9       52.38       44.38      6.38 o
   3   1   9       57.96       62.78      7.99 o
   4   1   9       52.47       60.80      8.63 o
   5   1   9        0.55        2.09      7.13 o
  -7   2   9       39.09       47.78     11.30 o
  -6   2   9        1.04       -3.10      6.61 o
  -5   2   9        9.39       13.98      6.72 o
  -4   2   9        0.02        1.38      4.85 o
  -3   2   9      351.09      297.94     19.89 o
  -2   2   9       27.33       17.68     10.87 o
  -1   2   9      125.56      140.06     15.56 o
   0   2   9      171.02      156.42     29.86 o
   1   2   9        0.73       30.56      6.40 o
   2   2   9       43.20       33.73      5.86 o
   3   2   9        0.31       -0.40      5.18 o
   4   2   9        0.24        4.09      5.91 o
   5   2   9       18.74       14.10      7.58 o
  -7   3   9        8.54       13.87      9.28 o
  -6   3   9        7.80        7.62     16.51 o
  -5   3   9        0.79       14.27      9.91 o
  -4   3   9       22.61       11.73      4.74 o
  -3   3   9       77.36       67.62     10.90 o
  -2   3   9      743.05      788.24     52.45 o
  -1   3   9      435.85      375.55     23.78 o
   0   3   9       93.42      102.12     14.65 o
   1   3   9      451.62      412.66     18.96 o
   2   3   9      156.62      134.43      9.49 o
   3   3   9        0.12       -2.60      5.20 o
   4   3   9        6.91        8.70      6.68 o
   5   3   9       47.65       49.37      9.32 o
  -7   4   9       22.83       12.68     14.45 o
  -6   4   9        0.25        4.39      8.12 o
  -5   4   9      169.82      156.62     11.06 o
  -4   4   9       31.47       35.48     11.82 o
  -3   4   9       87.85       91.11      8.14 o
  -2   4   9       38.65      112.78     18.86 o
  -1   4   9        2.57       19.45      8.41 o
   0   4   9      438.13      414.64     27.14 o
   1   4   9       52.38       50.37      7.64 o
   2   4   9       67.43       81.35     10.87 o
   3   4   9       20.96       22.51      6.37 o
   4   4   9       44.14       40.56      8.19 o
   5   4   9       84.58       98.01     11.52 o
  -7   5   9       13.33       13.17      7.67 o
  -6   5   9      127.36      120.78     14.78 o
  -5   5   9        2.01        9.14      5.27 o
  -4   5   9        1.16        9.20     11.86 o
  -3   5   9       18.92       35.29      5.94 o
  -2   5   9      666.70      544.85     38.98 o
  -1   5   9       96.40      100.01     13.49 o
   0   5   9        6.80       19.40     10.60 o
   1   5   9       11.35       33.02      7.00 o
   2   5   9      201.83      233.87     12.21 o
   3   5   9      106.62      108.76      9.90 o
   4   5   9       28.61       33.39      7.81 o
   5   5   9       34.45       30.96      8.55 o
  -7   6   9        0.02       -2.21      6.94 o
  -6   6   9       11.11       15.01      6.36 o
  -5   6   9      245.56      221.43     15.24 o
  -4   6   9      277.52      262.43     15.30 o
  -3   6   9        9.78        6.72      6.42 o
  -2   6   9      175.03      179.52     29.19 o
  -1   6   9       59.89       50.94      9.29 o
   0   6   9       95.55       91.72      9.23 o
   1   6   9       79.12       89.71     10.12 o
   2   6   9        9.24       10.15      5.48 o
   3   6   9      417.42      387.51     21.25 o
   4   6   9      285.08      256.25     15.42 o
   5   6   9      110.54       97.19     11.35 o
  -7   7   9       70.49       61.56     13.74 o
  -6   7   9       16.33        4.04     11.03 o
  -5   7   9       71.27       53.31      9.14 o
  -4   7   9        9.87       17.52      6.54 o
  -3   7   9      313.88      322.57     49.33 o
  -2   7   9      222.44      197.56     26.24 o
  -1   7   9        5.34        1.02      4.72 o
   0   7   9        0.00        6.64      5.70 o
   1   7   9       10.36        8.44      6.06 o
   2   7   9        5.71        4.41      5.16 o
   3   7   9        0.01       15.97      8.77 o
   4   7   9       18.70       30.61      8.22 o
   5   7   9        0.00        8.10      7.41 o
  -7   8   9       18.37        8.53      7.76 o
  -6   8   9      128.46      119.33     11.23 o
  -5   8   9        7.78        1.69      6.64 o
  -4   8   9       14.49       17.67      6.82 o
  -3   8   9     1067.71     1039.51     38.04 o
  -2   8   9       83.60       74.57      9.67 o
  -1   8   9       30.02       24.31      7.29 o
   0   8   9       76.62       65.16      8.68 o
   1   8   9       66.54       42.98      8.19 o
   2   8   9        4.84       -1.15      4.87 o
   3   8   9        2.01        0.51      5.78 o
   4   8   9      164.91      163.47     13.04 o
   5   8   9       35.79       29.92      8.86 o
  -7   9   9       13.38       -1.92      7.73 o
  -6   9   9       11.75       12.06      8.44 o
  -5   9   9       20.72       17.03     11.62 o
  -4   9   9        0.07       13.27      6.48 o
  -3   9   9       51.33       75.29     13.83 o
  -2   9   9       65.07       80.74     10.61 o
  -1   9   9       64.77       72.94     10.04 o
   0   9   9        0.79       -1.65      5.65 o
   1   9   9       86.77       91.69     14.25 o
   2   9   9        1.87        7.66      5.45 o
   3   9   9        0.01        0.24      6.12 o
   4   9   9        0.10       -3.36      6.68 o
   5   9   9        1.09        6.52      7.68 o
  -7  10   9        1.74        6.37      7.79 o
  -6  10   9        1.02        6.84      8.21 o
  -5  10   9       93.31       92.19     11.65 o
  -4  10   9      179.25      194.39     14.07 o
  -3  10   9      374.90      320.86     16.09 o
  -2  10   9       59.68       49.13      9.17 o
  -1  10   9      342.91      282.25     18.64 o
   0  10   9        9.08        3.00      5.91 o
   1  10   9      137.47      124.63      9.11 o
   2  10   9       34.87       39.23      6.79 o
   3  10   9      261.00      275.43     15.25 o
   4  10   9       12.83       30.76      8.36 o
   5  10   9       14.08       18.78      8.46 o
  -7  11   9        0.80       -9.59      6.94 o
  -6  11   9        9.87       18.60     10.49 o
  -5  11   9       44.60       40.88      9.57 o
  -4  11   9       19.55       14.02      6.42 o
  -3  11   9      192.26      177.55     12.05 o
  -2  11   9        4.11        5.28      4.62 o
  -1  11   9       48.57       55.04      9.81 o
   0  11   9      231.31      206.53     14.77 o
   1  11   9      119.84      130.39      9.56 o
   2  11   9        1.08        0.55      5.29 o
   3  11   9      207.85      210.87     14.05 o
   4  11   9      143.89      123.26     12.16 o
   5  11   9        6.85        1.73      8.08 o
  -6  12   9      132.03       92.19     13.08 o
  -5  12   9       22.07       34.49      9.06 o
  -4  12   9        0.41        0.37      8.26 o
  -3  12   9        0.16       -1.83      4.97 o
  -2  12   9       12.39       10.18      4.90 o
  -1  12   9       83.43       80.54     11.62 o
   0  12   9       36.74       34.59      7.86 o
   1  12   9       52.01       50.77      9.22 o
   2  12   9      204.29      215.51     13.32 o
   3  12   9      108.82      122.03     11.22 o
   4  12   9       51.37       68.14      9.94 o
   5  12   9        5.05       -1.24      7.96 o
  -6  13   9       77.35       91.60     13.48 o
  -5  13   9       13.78       11.92      8.05 o
  -4  13   9        7.44        8.73      6.57 o
  -3  13   9        3.22        1.59      5.43 o
  -2  13   9       96.43      105.81      8.96 o
  -1  13   9        5.20       10.24      7.51 o
   0  13   9        8.31        1.84      6.29 o
   1  13   9      185.04      159.53     14.26 o
   2  13   9        0.04        4.29      7.74 o
   3  13   9       99.02      104.86     15.25 o
   4  13   9      154.69      163.91     13.49 o
   5  13   9       12.70        0.90      9.57 o
  -6  14   9       29.33       46.91     11.43 o
  -5  14   9      219.37      229.99     17.63 o
  -4  14   9      153.68      150.33     14.14 o
  -3  14   9       66.02       74.69      9.37 o
  -2  14   9       37.45       43.20     11.74 o
  -1  14   9        1.30       -0.79      7.04 o
   0  14   9        0.54        6.22      6.40 o
   1  14   9      176.84      185.35     23.13 o
   2  14   9      440.92      502.60     24.95 o
   3  14   9      165.07      191.22     17.17 o
   4  14   9        0.03       -2.63      8.48 o
  -6  15   9       10.62       -7.91      7.99 o
  -5  15   9        0.14        4.21      9.46 o
  -4  15   9       68.22       62.95     10.18 o
  -3  15   9       91.02       84.50     11.52 o
  -2  15   9       98.42       61.02     13.71 o
  -1  15   9        6.36        1.29     10.23 o
   0  15   9        1.28        9.43     12.13 o
   1  15   9        2.65       14.91      7.79 o
   2  15   9        2.72        5.37      9.46 o
   3  15   9        0.81       17.15      9.24 o
   4  15   9        0.96        8.41      8.95 o
  -6  16   9        0.98       -0.11      9.18 o
  -5  16   9       13.09       10.61      8.15 o
  -4  16   9       89.87       94.09     20.98 o
  -3  16   9       24.74       26.18      8.56 o
  -2  16   9      147.96      162.72     21.57 o
  -1  16   9      192.55      219.56     19.68 o
   0  16   9       19.03       20.79      9.33 o
   1  16   9      313.51      295.10     24.15 o
   2  16   9       40.34       25.81      9.10 o
   3  16   9       80.93       65.84     11.81 o
   4  16   9       19.26       36.33     11.09 o
  -6  17   9        8.43       10.71      9.68 o
  -5  17   9       62.53       72.26     12.02 o
  -4  17   9      188.46      182.25     16.26 o
  -3  17   9       58.72       44.92     24.49 o
  -2  17   9        0.55        3.13     10.97 o
  -1  17   9       53.43       43.27     13.55 o
   0  17   9       21.79       17.87      8.95 o
   1  17   9       85.84       75.64     14.33 o
   2  17   9      101.62      126.54     14.14 o
   3  17   9       22.65       15.78      9.20 o
   4  17   9        4.88        9.26      9.95 o
  -5  18   9        0.01        3.68      8.40 o
  -4  18   9        7.51       18.81     14.13 o
  -3  18   9        9.63       -1.86      7.40 o
  -2  18   9       24.76       24.99     13.37 o
  -1  18   9        1.69        6.43     16.21 o
   0  18   9       73.92       69.81     13.00 o
   1  18   9        7.02        2.46      7.46 o
   2  18   9      213.53      191.17     17.25 o
   3  18   9       69.07       65.21     12.58 o
   4  18   9       21.55        7.01      8.48 o
  -5  19   9      238.89      240.00     21.07 o
  -4  19   9      622.20      638.42     88.05 o
  -3  19   9        5.75        7.01     11.22 o
  -2  19   9        0.05        1.16     10.49 o
  -1  19   9        0.08       24.23     12.60 o
   0  19   9        2.33       -5.43      8.98 o
   1  19   9        1.23        1.76      8.02 o
   2  19   9        4.43       -7.14      7.68 o
   3  19   9       46.43       50.41     11.71 o
  -5  20   9       31.22       45.17     11.55 o
  -4  20   9       35.52       92.24     19.19 o
  -3  20   9        0.01       -6.25      7.05 o
  -2  20   9        9.53        1.56     11.56 o
  -1  20   9       40.11       24.92     13.58 o
   0  20   9        0.58        2.01     14.87 o
   1  20   9        0.13        3.22      8.38 o
   2  20   9        2.84        7.46      9.02 o
   3  20   9        3.75       -1.38      8.80 o
  -5  21   9       22.87       21.53     10.66 o
  -4  21   9      203.43      242.80     21.41 o
  -3  21   9       38.96       31.02      9.39 o
  -2  21   9        5.90       -5.15     11.92 o
  -1  21   9       45.91       38.87     15.55 o
   0  21   9       11.58       -2.77     14.59 o
   1  21   9       12.27       16.02     12.46 o
   2  21   9       18.83       11.30      8.89 o
   3  21   9        6.24        5.23      8.64 o
  -4  22   9        7.96       20.85      9.30 o
  -3  22   9       50.73       55.91     11.83 o
  -2  22   9       22.40       26.78     16.03 o
  -1  22   9       45.28       44.58     16.23 o
   0  22   9       12.58        9.17     14.38 o
   1  22   9      132.15      121.92     20.04 o
   2  22   9       32.09       21.58     10.25 o
  -4  23   9       14.32       16.60     10.04 o
  -3  23   9        3.33       -2.53     10.77 o
  -2  23   9       19.29       15.21     14.78 o
  -1  23   9        0.40       12.78     14.26 o
   0  23   9       59.31       59.87     18.65 o
   1  23   9       28.69       28.41     12.25 o
   2  23   9        3.22        7.35      8.50 o
  -3  24   9       24.94       37.84     10.82 o
  -2  24   9       42.05       34.13     17.54 o
  -1  24   9       54.16       67.86     18.56 o
   0  24   9       14.53       13.94     14.99 o
   1  24   9       12.34        5.36      9.90 o
   2  24   9        0.71       -0.29      8.48 o
  -3  25   9        0.00        3.01      8.08 o
  -2  25   9       27.57       35.32     17.61 o
  -1  25   9        9.06        2.71     14.81 o
   0  25   9        0.35       -4.73     14.17 o
   1  25   9       71.66      106.88     16.70 o
  -2  26   9       30.58       32.53      9.61 o
  -1  26   9        5.02       -1.09     15.36 o
   0  26   9       31.34       30.08     12.83 o
  -7   0  10      121.43       93.52     19.51 o
  -6   0  10        0.00       -4.94      9.42 o
  -5   0  10       13.95       48.83     12.09 o
  -4   0  10       10.89       17.58      8.15 o
  -1   0  10       29.73       23.77     13.60 o
   0   0  10       29.14       29.80     15.29 o
   1   0  10      103.76      133.02     26.64 o
   2   0  10        0.86        1.05      7.07 o
   3   0  10      192.19      233.12     20.11 o
   4   0  10      224.50      239.86     22.24 o
   5   0  10       65.35       59.35     22.32 o
  -6   1  10       30.13       68.81     10.86 o
  -5   1  10       75.55      104.36     11.00 o
  -4   1  10       61.40       76.57      9.97 o
  -1   1  10       23.06       24.07      9.13 o
   0   1  10       62.76       88.70     14.81 o
   1   1  10      133.14      140.35     14.83 o
   2   1  10       68.36       90.82      8.63 o
   3   1  10       56.24       66.40      8.65 o
   4   1  10       28.46       32.20      9.27 o
   5   1  10       67.31       72.83     10.72 o
  -6   2  10       13.81       13.10      8.16 o
  -5   2  10       72.73      101.64     23.90 o
  -4   2  10       50.76       56.54      7.78 o
  -1   2  10        9.06       33.10      9.94 o
   0   2  10      115.93      118.65     16.86 o
   1   2  10        4.76       20.39     13.20 o
   2   2  10       18.17       28.03      6.37 o
   3   2  10        2.42        0.03      6.00 o
   4   2  10       24.53       51.82      8.87 o
   5   2  10       42.94       39.16      9.40 o
  -6   3  10       41.49       41.44     23.91 o
  -5   3  10        6.56       17.40      7.28 o
  -4   3  10      115.73      115.20     10.30 o
  -3   3  10      126.10      186.64     15.27 o
  -1   3  10       45.85       43.81     11.80 o
   0   3  10       78.98       94.61     27.20 o
   1   3  10        9.02       24.73      6.83 o
   2   3  10      109.61      115.09      9.37 o
   3   3  10       10.82       10.21      6.42 o
   4   3  10      108.61      104.91     11.07 o
   5   3  10       15.64        5.22      8.10 o
  -6   4  10        4.26        9.65      9.81 o
  -5   4  10        5.14        3.00      6.66 o
  -4   4  10        7.15       15.58      6.16 o
  -3   4  10       25.16       64.02     10.70 o
  -2   4  10      117.41      144.25     22.67 o
  -1   4  10      217.05      208.69     27.99 o
   0   4  10       20.76       40.35     16.65 o
   1   4  10       72.60       85.13      9.84 o
   2   4  10        0.52        4.49      6.98 o
   3   4  10       15.73        8.58      6.28 o
   4   4  10      181.02      196.35     17.29 o
  -6   5  10       74.30       79.92     11.66 o
  -5   5  10       65.94       67.50      7.91 o
  -4   5  10      160.96      114.25     25.80 o
  -3   5  10      418.83      447.78     27.98 o
  -2   5  10       34.42       63.05     16.37 o
  -1   5  10        1.56        0.87      8.82 o
   0   5  10        1.03        3.44      5.64 o
   1   5  10      184.36      179.17     14.01 o
   2   5  10       41.56       49.72     11.33 o
   3   5  10       70.55       60.41      8.61 o
   4   5  10       36.46       49.00      8.98 o
  -6   6  10        1.61        7.88      6.58 o
  -5   6  10      100.48      106.54      9.58 o
  -4   6  10       14.17        7.86      6.03 o
  -3   6  10        0.32       11.70      8.33 o
  -2   6  10       71.95       86.16      9.98 o
  -1   6  10        4.62        7.93     10.49 o
   0   6  10       13.71       14.54      6.32 o
   1   6  10      104.84      120.89     11.94 o
   2   6  10      140.49      131.49     10.12 o
   3   6  10        0.46        2.01      6.11 o
   4   6  10        0.15       -3.10      6.78 o
  -6   7  10        1.88       -2.15      6.10 o
  -5   7  10      218.41      209.87     15.56 o
  -4   7  10        2.96       10.77      6.30 o
  -3   7  10       49.22       45.14     11.06 o
  -2   7  10        2.39       21.62      7.24 o
  -1   7  10       37.37       30.58      7.95 o
   0   7  10        4.14       15.77      6.52 o
   1   7  10      116.18      111.96     24.18 o
   2   7  10       44.45       59.31      7.85 o
   3   7  10       15.90       19.83      7.08 o
   4   7  10        0.72       -3.56      6.67 o
  -6   8  10       14.87       32.53      7.81 o
  -5   8  10       14.74       22.70      7.81 o
  -4   8  10        2.90        6.41      7.13 o
  -3   8  10       19.48       21.58      9.31 o
  -2   8  10       90.90       98.56     16.92 o
  -1   8  10        3.16       10.87      9.25 o
   0   8  10        7.35        8.43      6.43 o
   1   8  10        7.82       11.03      7.12 o
   2   8  10      498.02      508.45     19.71 o
   3   8  10       63.47       53.76      8.66 o
   4   8  10        2.38        2.60      7.49 o
  -6   9  10       29.82       44.51      8.21 o
  -5   9  10        1.74        3.99      6.90 o
  -4   9  10      172.83      194.12     14.05 o
  -3   9  10       74.54       49.17     11.19 o
  -2   9  10      150.39      156.63     14.23 o
  -1   9  10        0.11        9.68      7.06 o
   0   9  10        0.49        6.16      6.48 o
   1   9  10        0.88       -3.66      6.74 o
   2   9  10        5.13       11.74      8.93 o
   3   9  10       71.82       74.09      9.71 o
   4   9  10       32.04       36.28      8.97 o
  -6  10  10       22.25       10.20      8.60 o
  -5  10  10       22.82       17.19      7.96 o
  -4  10  10        3.97        3.18      6.17 o
  -3  10  10       42.93       42.76      7.11 o
  -2  10  10       78.81       73.83     10.87 o
  -1  10  10       45.02       39.39     12.31 o
   0  10  10       73.86       70.85      9.98 o
   1  10  10       54.89       62.21      7.58 o
   2  10  10       16.79       26.64      6.89 o
   3  10  10      343.93      317.99     16.94 o
   4  10  10       17.84        8.51      7.79 o
  -6  11  10       28.42       13.79      9.06 o
  -5  11  10       40.36       24.85     12.62 o
  -4  11  10       43.50       49.01      8.54 o
  -3  11  10       36.54       48.92      7.76 o
  -2  11  10       89.80      113.73     13.48 o
  -1  11  10      358.42      314.73     32.88 o
   0  11  10        2.67        4.99      7.32 o
   1  11  10       13.15       23.53      8.34 o
   2  11  10        5.10        9.02      6.14 o
   3  11  10       12.79       18.24      9.35 o
   4  11  10       33.12       33.95      9.14 o
  -6  12  10       20.90        5.44      8.89 o
  -5  12  10        6.03       -0.32      8.63 o
  -4  12  10        0.50        1.83      6.33 o
  -3  12  10       21.53       21.81      6.64 o
  -2  12  10        2.79        2.65      6.20 o
  -1  12  10        0.24        4.54      7.25 o
   0  12  10       71.20       42.28     10.44 o
   1  12  10      197.48      190.35     19.94 o
   2  12  10       23.47       36.38      9.72 o
   3  12  10        1.95       14.44      7.42 o
   4  12  10       52.52       55.69     10.01 o
  -6  13  10       23.17       30.85     10.96 o
  -5  13  10       11.20        9.12      7.89 o
  -4  13  10       79.51       61.32      9.53 o
  -3  13  10        8.67       10.79      7.14 o
  -2  13  10        7.16        7.74      5.28 o
  -1  13  10       76.69       33.49     12.77 o
   0  13  10       50.39       40.23     17.15 o
   1  13  10       68.79       63.28     13.34 o
   2  13  10      153.72      113.67     13.53 o
   3  13  10      289.32      288.21     20.56 o
   4  13  10        0.12        5.01      9.44 o
  -5  14  10       14.85        4.60      8.15 o
  -4  14  10       54.28       60.43      9.41 o
  -3  14  10      264.45      264.51     15.96 o
  -2  14  10        0.09        5.82      6.67 o
  -1  14  10        0.37       -9.64      7.35 o
   0  14  10       17.21       10.76      8.84 o
   1  14  10       11.00        8.86      8.15 o
   2  14  10       52.01       39.85     10.43 o
   3  14  10      115.12      128.78     24.11 o
  -5  15  10       99.39      109.55     14.00 o
  -4  15  10      271.44      249.24     27.99 o
  -3  15  10       34.47       50.82      8.63 o
  -2  15  10       13.68       13.75      7.84 o
  -1  15  10       59.67       56.79     11.73 o
   0  15  10       28.56       19.80     12.45 o
   1  15  10        0.43       -4.90      7.41 o
   2  15  10      233.03      216.79     19.13 o
   3  15  10        1.62       11.62      9.39 o
  -5  16  10       24.23       27.04     10.58 o
  -4  16  10       38.80       21.50      8.19 o
  -3  16  10        0.20       -4.27      5.78 o
  -2  16  10        0.11        4.91      7.21 o
  -1  16  10       15.76       16.86      9.75 o
   0  16  10      123.95       98.45     14.82 o
   1  16  10        0.45        8.32      8.75 o
   2  16  10        1.59        4.70      8.58 o
   3  16  10       58.06       54.80     13.97 o
  -5  17  10       55.56       49.82     11.50 o
  -4  17  10        6.87        5.26      7.83 o
  -3  17  10       25.83       27.01      9.22 o
  -2  17  10        0.37       -2.85      6.42 o
  -1  17  10        9.08        4.77      9.98 o
   0  17  10       50.59       55.03     12.98 o
   1  17  10      296.04      290.95     24.76 o
   2  17  10        1.62       -6.16      8.17 o
   3  17  10       20.39       17.32     10.11 o
  -4  18  10       51.23       71.08     11.40 o
  -3  18  10       53.37       52.70      9.89 o
  -2  18  10        1.05        5.18      7.17 o
  -1  18  10       30.19       14.19     10.53 o
   0  18  10      139.12      144.32     22.38 o
   1  18  10        0.67        7.03      9.62 o
   2  18  10        6.72        6.95     10.01 o
  -4  19  10        6.96       19.02     15.44 o
  -3  19  10       16.07        7.23      7.80 o
  -2  19  10       19.73       18.09      8.17 o
  -1  19  10       44.60       45.55     15.21 o
   0  19  10       64.26       59.15     14.19 o
   1  19  10        0.00        7.28     15.34 o
   2  19  10      205.65      225.09     19.83 o
  -4  20  10       86.72       91.70     13.40 o
  -3  20  10       26.31       18.55      8.75 o
  -2  20  10       76.24       92.25     12.78 o
  -1  20  10        8.93       24.20     14.84 o
   0  20  10       12.74       -8.44     10.12 o
   1  20  10       21.34       32.50     12.85 o
   2  20  10       65.90       66.97     13.00 o
  -3  21  10        0.03        3.99      8.37 o
  -2  21  10       22.18       17.36      8.47 o
  -1  21  10        0.14       -6.01     12.33 o
   0  21  10      136.73      135.39     30.85 o
   1  21  10        8.54       12.06     11.51 o
  -3  22  10       16.04       17.01      9.60 o
  -2  22  10        0.28        2.44      8.48 o
  -1  22  10        8.75       10.42     13.43 o
   0  22  10       20.59       14.93     14.23 o
   1  22  10        5.16        8.28     11.33 o
  -2  23  10        8.79        7.82      9.01 o
  -1  23  10       27.47       28.13     15.89 o
   0  23  10        5.59       -7.56     13.49 o
  -6   1  11        5.86       16.67     12.06 o
  -5   1  11        0.91       13.25      9.35 o
  -4   1  11        0.52        2.79      7.99 o
  -1   1  11        6.44       -8.72     11.40 o
   0   1  11       27.93       34.33     12.69 o
   1   1  11        4.64       15.75      7.08 o
   2   1  11        0.58       11.24      5.94 o
   3   1  11      229.48      287.26     15.60 o
  -6   2  11       28.69       43.14      9.87 o
  -5   2  11        0.01        9.86      6.72 o
  -4   2  11        7.67        4.65      5.74 o
  -1   2  11        3.38       -5.65     10.63 o
   0   2  11      128.98      127.19     17.98 o
   1   2  11       30.49       34.79      8.48 o
   2   2  11       37.88       34.07      6.99 o
   3   2  11       12.97       44.13      8.32 o
  -6   3  11       83.70       87.12     12.29 o
  -5   3  11        0.40        0.31      6.69 o
  -4   3  11        6.97        9.91      9.01 o
  -3   3  11       54.89       89.21     11.93 o
  -1   3  11       75.96       76.32     19.75 o
   0   3  11       36.66       46.42     24.00 o
   1   3  11       32.37       26.34      7.88 o
   2   3  11        2.29        5.98      5.93 o
   3   3  11      270.27      253.63     19.83 o
  -5   4  11        5.91       22.19      7.95 o
  -4   4  11        0.51       -8.13      8.02 o
  -3   4  11      287.85      294.50     20.82 o
  -1   4  11       61.62       76.68     20.44 o
   0   4  11        7.65       19.78     22.52 o
   1   4  11       10.98       17.76      7.65 o
   2   4  11        1.43        9.11      5.93 o
   3   4  11       44.79       60.50      9.11 o
  -5   5  11       17.48       31.20     12.52 o
  -4   5  11       35.82       27.16     10.52 o
  -3   5  11       12.85       44.67     10.31 o
  -2   5  11        2.78       27.02      8.63 o
  -1   5  11        0.34       12.78     14.29 o
   0   5  11        0.29       10.44      7.04 o
   1   5  11       35.25       51.01      9.66 o
   2   5  11        2.06       -1.29      5.58 o
   3   5  11        8.22       25.44      9.70 o
  -5   6  11        0.42        9.32      7.10 o
  -4   6  11        1.16       -8.35      8.29 o
  -3   6  11      323.25      298.96     22.05 o
  -2   6  11      147.89      114.83     14.16 o
  -1   6  11       40.17       33.13      8.53 o
   0   6  11        0.03        2.51      6.68 o
   1   6  11       46.17       57.06      9.43 o
   2   6  11       18.46       19.76      6.73 o
   3   6  11       84.51       66.62      9.46 o
  -5   7  11       28.30       47.08     13.53 o
  -4   7  11        7.66        2.45      6.86 o
  -3   7  11       10.34       11.62      9.07 o
  -2   7  11      123.70      127.97     15.31 o
  -1   7  11       34.15       21.46      8.16 o
   0   7  11       62.97       75.16     11.64 o
   1   7  11       42.12       32.96      8.86 o
   2   7  11       18.54       12.31      8.50 o
   3   7  11       55.23       60.74      9.36 o
  -5   8  11      128.01      130.83     10.62 o
  -4   8  11        0.51       -4.47      5.77 o
  -3   8  11       94.92       89.29     14.48 o
  -2   8  11        8.35       22.93     10.04 o
  -1   8  11        2.31        3.38     10.69 o
   0   8  11        9.20        4.60      7.92 o
   1   8  11       74.92       66.46     10.84 o
   2   8  11        0.53        4.90      6.25 o
   3   8  11       10.29       23.69      7.97 o
  -5   9  11       16.60       22.82      8.13 o
  -4   9  11        5.11       10.07      6.74 o
  -3   9  11        8.81        7.72      9.04 o
  -2   9  11      303.33      278.81     34.80 o
  -1   9  11       33.90       27.83      9.02 o
   0   9  11       28.92       33.79      9.97 o
   1   9  11       30.55       34.92      9.21 o
   2   9  11        0.10        3.94      6.40 o
   3   9  11      202.36      189.04     13.94 o
  -5  10  11       38.00       34.26      9.54 o
  -4  10  11      142.14      143.25     12.78 o
  -3  10  11       13.40        8.48     10.26 o
  -2  10  11        0.00        5.73      8.65 o
  -1  10  11        0.10       -2.84      7.70 o
   0  10  11        8.98       15.82      8.74 o
   1  10  11        7.87       17.43      8.67 o
   2  10  11        5.62        0.16      6.36 o
   3  10  11        4.03        5.57      7.21 o
  -5  11  11       14.69       15.65     10.30 o
  -4  11  11        0.50       -3.64      8.56 o
  -3  11  11       41.51       40.52     13.09 o
  -2  11  11       97.18       61.95     11.74 o
  -1  11  11       63.29       70.96     12.67 o
   0  11  11       19.06       22.06     11.13 o
   1  11  11        5.42       -1.74      7.58 o
   2  11  11       40.81       28.92      7.66 o
   3  11  11        1.74        3.67      7.33 o
  -5  12  11        6.93        7.68      7.93 o
  -4  12  11       13.10        5.71      7.17 o
  -3  12  11        0.05      -15.96      8.71 o
  -2  12  11       19.81       21.63     10.03 o
  -1  12  11       25.77       40.87     10.63 o
   0  12  11       81.58       53.41     12.03 o
   1  12  11       47.80       37.65     11.59 o
   2  12  11        0.61       -2.11      8.23 o
  -4  13  11        0.00        1.74      7.45 o
  -3  13  11        5.45        5.35      6.51 o
  -2  13  11       23.16       13.59      9.58 o
  -1  13  11       66.22       71.64     13.12 o
   0  13  11       17.05       18.32     11.71 o
   1  13  11       75.41       97.06     27.38 o
   2  13  11        4.25        4.38      8.90 o
  -4  14  11        0.96        7.33     14.26 o
  -3  14  11       13.67       17.60      7.36 o
  -2  14  11        1.58       -0.53      5.45 o
  -1  14  11      106.29      101.48     19.40 o
   0  14  11        9.46       10.51     16.27 o
   1  14  11      100.00      123.49     16.46 o
   2  14  11      118.50       95.28     14.01 o
  -4  15  11      232.31      210.73     16.45 o
  -3  15  11        2.76       16.00      7.37 o
  -2  15  11        7.66       16.98     11.56 o
  -1  15  11       20.12       24.77     10.50 o
   0  15  11        1.90       -2.04     13.56 o
   1  15  11       23.78        3.04      9.80 o
   2  15  11       10.58        2.67      9.44 o
  -3  16  11       22.68        9.51      7.52 o
  -2  16  11        0.26        0.14      6.37 o
  -1  16  11        2.69        3.47      9.04 o
   0  16  11        0.90        9.70     10.04 o
   1  16  11        1.55        1.37     12.39 o
  -3  17  11       68.36       67.12     10.09 o
  -2  17  11        9.05        8.00      7.40 o
  -1  17  11       13.82        9.24     10.89 o
   0  17  11       51.45       50.40     20.59 o
   1  17  11        5.10      -10.18      9.99 o
  -2  18  11        8.30        6.57      7.55 o
  -1  18  11       45.86       34.85     12.42 o
   0  18  11        0.61      -12.99      9.48 o
  -2  19  11       78.56       96.90     12.32 o
  -1  19  11        2.93       -3.72     12.86 o
   0  19  11        3.32       14.46     11.80 o
   0   0  12       14.05       15.41     16.30 o
   1   0  12      123.71      217.22     36.57 o
   2   0  12      139.44      161.23     16.92 o
   0   1  12       36.50       29.34     14.22 o
   1   1  12        8.99       19.95      7.99 o
   2   1  12       12.44        7.53      6.70 o
  -4   2  12       11.65       28.20     10.26 o
   0   2  12        0.61       16.64     16.95 o
   1   2  12        0.98       36.22     15.25 o
   2   2  12        0.50       21.65     14.70 o
  -4   3  12       11.26       22.45     10.54 o
   0   3  12        3.51        6.43     15.55 o
   1   3  12       57.68       62.58     10.33 o
   2   3  12        0.09       10.43      6.48 o
  -4   4  12      121.99      106.69     15.07 o
   0   4  12        3.58       -8.35     13.35 o
   1   4  12       89.78       93.26     11.56 o
   2   4  12      184.83      192.76     12.79 o
  -4   5  12        5.06        4.91      9.49 o
  -3   5  12       97.58       86.75     13.48 o
   0   5  12        0.71        3.83      7.89 o
   1   5  12      155.47      171.45     15.04 o
   2   5  12       66.07       75.91      9.14 o
  -4   6  12        0.92       -1.21      9.05 o
  -3   6  12       48.04       66.12     12.55 o
  -2   6  12        9.54       17.56      9.77 o
  -1   6  12        8.55       13.43     15.75 o
   0   6  12       34.77       39.03     10.37 o
   1   6  12       60.56       48.48     10.06 o
   2   6  12       43.80       74.36     11.43 o
  -4   7  12        0.25       12.03     10.15 o
  -3   7  12      118.49       83.14     14.79 o
  -2   7  12      275.23      251.27     22.15 o
  -1   7  12        5.32       25.75      9.03 o
   0   7  12        8.42        8.01     12.34 o
   1   7  12        9.17        4.97     12.94 o
  -4   8  12        0.68        3.03      9.62 o
  -3   8  12        1.80        2.71      9.69 o
  -2   8  12       21.04        4.63     11.01 o
  -1   8  12      313.00      298.92     51.17 o
   0   8  12      102.99      122.94     28.26 o
   1   8  12       10.48       27.37      9.90 o
  -3   9  12        4.35       14.16     10.67 o
  -2   9  12        4.38        2.87     10.19 o
  -1   9  12        4.33        9.41      8.61 o
   0   9  12        7.42       10.30      9.05 o
   1   9  12        1.28       -7.26     12.49 o
  -3  10  12        1.47       -1.18     10.09 o
  -2  10  12        4.20        4.17     10.95 o
  -1  10  12        3.99        8.97      8.80 o
   0  10  12       28.96       43.81     17.83 o
   1  10  12        8.95       10.66      9.70 o
  -3  11  12        7.45       -0.69     11.00 o
  -2  11  12      210.96      172.55     21.41 o
  -1  11  12        1.01        0.79      8.85 o
   0  11  12       53.13       55.82     15.56 o
  -2  12  12       12.70       17.35     12.16 o
  -1  12  12       76.20       77.55     13.53 o
   0  12  12        0.07       14.07      9.77 o
  -2  13  12      168.15      171.04     22.06 o
  -1  13  12       35.03       24.16     10.46 o
 
